# Supplementary material for: Japanese Food Data Challenge the Claimed Link between Fukushima’s Releases and Recently Observed Thyroid Cancer Increase in Japan
Source: Sci Rep. 2017 Sep 6;7:10722. doi: 10.1038/s41598-017-10584-8 (PMC5587547; doi:10.1038/s41598-017-10584-8)
Supplement: Supplementary file 1 — Table S1 [file 41598_2017_10584_MOESM1_ESM.xlsx]

## Sheet: All foods
															As of 15 August, 2012
							*When the value is filled in the column of Cs-134 only, it means that the value is detected as total Cs.
								Values in underlined exceed action levels set by the MHLW for withdrawal from markets.
Serial No	Prefecture	Area	Food Category for Applying Provisional Value	Food Tested	Scientific name	Notes (Type of Cultivation, Fishing Area and so on）	Post-market/Pre-market	Detector	Sampling Date (First)	Sampling Date (Last)	Obtaining Data Date	Press Release Date	I-131	Cs-134*	Cs-137 *
1	Fukushima	Kawamata-machi	milk/dairyproducts	Cattle milk			pre-market	Ge	2011-03-16	―	2011-03-18	2011-03-19	1190	ND	18.4
2	Fukushima	Kawamata-machi	milk/dairyproducts	Cattle milk			pre-market	Ge	2011-03-17	―	2011-03-19	2011-03-19	1510	ND	ND
3	Fukushima	Kawamata-machi	milk/dairyproducts	Cattle milk			pre-market	Ge	2011-03-18	―	2011-03-19	2011-03-19	932	ND	ND
4	Ibaraki	Takahagi-shi	vegetables	Spring onion (not forming bulb)			pre-market	Ge	2011-03-18	―	2011-03-19	2011-03-19	201	7
5	Ibaraki	Takahagi-shi	vegetables	Spinach			pre-market	Ge	2011-03-18	―	2011-03-19	2011-03-19	15020	524
6	Ibaraki	Hitachi-shi	vegetables	Spring onion (not forming bulb)			pre-market	Ge	2011-03-18	―	2011-03-19	2011-03-19	497	8
7	Ibaraki	Hitachi-shi	vegetables	Spinach			pre-market	Ge	2011-03-18	―	2011-03-19	2011-03-19	14500	359
8	Ibaraki	Hitachiota-shi	vegetables	Spring onion (not forming bulb)			pre-market	Ge	2011-03-18	―	2011-03-19	2011-03-19	114	8
9	Ibaraki	Hitachiota-shi	vegetables	Spinach			pre-market	Ge	2011-03-18	―	2011-03-19	2011-03-19	8830	374
10	Ibaraki	Hitachiomiya-shi	vegetables	Spring onion (not forming bulb)			pre-market	Ge	2011-03-18	―	2011-03-19	2011-03-19	601	5
11	Ibaraki	Daigo-machi	vegetables	Spinach			pre-market	Ge	2011-03-18	―	2011-03-19	2011-03-19	6100	478
12	Ibaraki	Tokai-mura	vegetables	Spring onion (not forming bulb)			pre-market	Ge	2011-03-18	―	2011-03-19	2011-03-19	686	5
13	Ibaraki	Tokai-mura	vegetables	Spinach			pre-market	Ge	2011-03-18	―	2011-03-19	2011-03-19	9840	233
14	Ibaraki	Hitachinaka-shi	vegetables	Spring onion (not forming bulb)			pre-market	Ge	2011-03-18	―	2011-03-19	2011-03-19	578	8
15	Ibaraki	Hitachinaka-shi	vegetables	Spinach			pre-market	Ge	2011-03-18	―	2011-03-19	2011-03-19	8420	140
16	Ibaraki	Kitaibaraki-shi	vegetables	Spinach			pre-market	Ge	2011-03-18	―	2011-03-20	2011-03-20	24000	690
17	Ibaraki	Kitaibaraki-shi	vegetables	Spring onion (not forming bulb)			pre-market	Ge	2011-03-18	―	2011-03-20	2011-03-20	350	ND
18	Ibaraki	Kitaibaraki-shi	vegetables	Cabbage			pre-market	Ge	2011-03-18	―	2011-03-20	2011-03-20	ND	ND
19	Ibaraki	Kamisu-shi	vegetables	Bell pepper		indoor	pre-market	Ge	2011-03-17	―	2011-03-18	2011-03-20	56	ND
20	Ibaraki	Yachiyo-machi	vegetables	Lettuce			pre-market	Ge	2011-03-17	―	2011-03-18	2011-03-20	78	21
21	Niigata	Not known	vegetables	Spinach			post-market	Ge	2011-03-18	―	2011-03-19	2011-03-20	ND	ND	ND
22	Niigata	Not known	vegetables	Cabbage			post-market	Ge	2011-03-18	―	2011-03-19	2011-03-20	ND	ND	ND
23	Niigata	Not known	vegetables	Spring onion (not forming bulb)			post-market	Ge	2011-03-18	―	2011-03-19	2011-03-20	ND	ND	ND
24	Niigata	Not known	vegetables	Strawberry			post-market	Ge	2011-03-18	―	2011-03-19	2011-03-20	ND	ND	ND
25	Ibaraki	Not known	vegetables	Japanese mustard spinach (komatsuna)			post-market	Ge	2011-03-18	―	2011-03-19	2011-03-20	ND	ND	ND
26	Ibaraki	Not known	vegetables	Potherb mustard (Mizuna)			post-market	Ge	2011-03-18	―	2011-03-19	2011-03-20	ND	ND	ND
27	Gunma	Not known	vegetables	Qing-geng-cai			post-market	Ge	2011-03-18	―	2011-03-19	2011-03-20	ND	ND	ND
28	Saitama	Not known	vegetables	Spring onion (not forming bulb)			post-market	Ge	2011-03-18	―	2011-03-19	2011-03-20	ND	ND	ND
29	Ibaraki	Hitachi-shi	vegetables	Spinach			pre-market	Ge	2011-03-18	―	2011-03-20	2011-03-20	54100	1931
30	Ibaraki	Hitachi-shi	vegetables	Spinach			pre-market	Ge	2011-03-18	―	2011-03-20	2011-03-20	25200	1105
31	Ibaraki	Hitachiomiya-shi	vegetables	Spinach			pre-market	Ge	2011-03-18	―	2011-03-20	2011-03-20	19200	1040
32	Ibaraki	Hitachiomiya-shi	vegetables	Spinach			pre-market	Ge	2011-03-18	―	2011-03-20	2011-03-20	17800	908
33	Ibaraki	Naka-shi	vegetables	Spinach			pre-market	Ge	2011-03-18	―	2011-03-20	2011-03-20	16100	911
34	Ibaraki	Naka-shi	vegetables	Spinach			pre-market	Ge	2011-03-18	―	2011-03-20	2011-03-20	13500	966
35	Ibaraki	Hokota-shi	vegetables	Spinach			pre-market	Ge	2011-03-18	―	2011-03-20	2011-03-20	7710	407
36	Ibaraki	Hokota-shi	vegetables	Spring onion (not forming bulb)			pre-market	Ge	2011-03-18	―	2011-03-20	2011-03-20	356	9
37	Ibaraki	Moriya-shi	vegetables	Spinach			pre-market	Ge	2011-03-18	―	2011-03-20	2011-03-20	2100	121
38	Ibaraki	Moriya-shi	vegetables	Spinach			pre-market	Ge	2011-03-18	―	2011-03-20	2011-03-20	26	ND
39	Ibaraki	Moriya-shi	vegetables	Spinach			pre-market	Ge	2011-03-18	―	2011-03-20	2011-03-20	ND	ND
40	Ibaraki	Moriya-shi	vegetables	Spring onion (not forming bulb)			pre-market	Ge	2011-03-18	―	2011-03-20	2011-03-20	590	21
41	Ibaraki	Moriya-shi	vegetables	Cabbage			pre-market	Ge	2011-03-18	―	2011-03-20	2011-03-20	ND	ND
42	Ibaraki	Koga-shi	vegetables	Spinach			pre-market	Ge	2011-03-18	―	2011-03-20	2011-03-20	4200	270
43	Ibaraki	Koga-shi	vegetables	Cabbage			pre-market	Ge	2011-03-18	―	2011-03-20	2011-03-20	30	ND
44	Ibaraki	Koga-shi	vegetables	Cabbage			pre-market	Ge	2011-03-18	―	2011-03-20	2011-03-20	20	ND
45	Ibaraki	Sakai-machi	vegetables	Spring onion (not forming bulb)			pre-market	Ge	2011-03-18	―	2011-03-20	2011-03-20	140	ND
46	Ibaraki	Sakai-machi	vegetables	Spring onion (not forming bulb)			pre-market	Ge	2011-03-18	―	2011-03-20	2011-03-20	120	ND
47	Fukushima	Fukushima-shi	milk/dairyproducts	Cattle milk			－	Ge	2011-03-19	―	2011-03-19	2011-03-20	61	ND	ND
48	Fukushima	Koriyama-shi	milk/dairyproducts	Cattle milk			－	Ge	2011-03-19	―	2011-03-19	2011-03-20	30	ND	ND
49	Fukushima	Iwaki-shi	milk/dairyproducts	Cattle milk			－	Ge	2011-03-19	―	2011-03-19	2011-03-20	980	ND	6.6
50	Fukushima	Shirakawa-shi	milk/dairyproducts	Cattle milk			－	Ge	2011-03-19	―	2011-03-19	2011-03-20	220	ND	ND
51	Fukushima	Sukagawa-shi	milk/dairyproducts	Cattle milk			－	Ge	2011-03-19	―	2011-03-19	2011-03-20	18	ND	ND
52	Fukushima	Kitakata-shi	milk/dairyproducts	Cattle milk			－	Ge	2011-03-19	―	2011-03-19	2011-03-20	96	ND	ND
53	Fukushima	Soma-shi	milk/dairyproducts	Cattle milk			－	Ge	2011-03-19	―	2011-03-19	2011-03-20	42	ND	ND
54	Fukushima	Nihonmatsu-shi	milk/dairyproducts	Cattle milk			－	Ge	2011-03-19	―	2011-03-19	2011-03-20	60	ND	ND
55	Fukushima	Tamura-shi	milk/dairyproducts	Cattle milk			－	Ge	2011-03-19	―	2011-03-19	2011-03-20	130	ND	ND
56	Fukushima	Minamisoma-shi	milk/dairyproducts	Cattle milk			－	Ge	2011-03-19	―	2011-03-19	2011-03-20	140	24	26
57	Fukushima	Date-shi	milk/dairyproducts	Cattle milk			－	Ge	2011-03-19	―	2011-03-19	2011-03-20	300	5.5	7.1
58	Fukushima	Motomiya-shi	milk/dairyproducts	Cattle milk			－	Ge	2011-03-19	―	2011-03-19	2011-03-20	300	ND	ND
59	Fukushima	Kunimi-machi	milk/dairyproducts	Cattle milk			－	Ge	2011-03-19	―	2011-03-19	2011-03-20	1400	13	23
60	Fukushima	Kawamata-machi	milk/dairyproducts	Cattle milk			－	Ge	2011-03-19	―	2011-03-20	2011-03-20	130	5.4	4.2
61	Fukushima	Otama-mura	milk/dairyproducts	Cattle milk			－	Ge	2011-03-19	―	2011-03-20	2011-03-20	11	ND	ND
62	Fukushima	Kagamiishi-machi	milk/dairyproducts	Cattle milk			－	Ge	2011-03-19	―	2011-03-20	2011-03-20	77	ND	ND
63	Fukushima	Minamiaizu-machi	milk/dairyproducts	Cattle milk			－	Ge	2011-03-19	―	2011-03-20	2011-03-20	ND	ND	ND
64	Fukushima	Shimogo-machi	milk/dairyproducts	Cattle milk			－	Ge	2011-03-19	―	2011-03-20	2011-03-20	14	ND	ND
65	Fukushima	Bandai-machi	milk/dairyproducts	Cattle milk			－	Ge	2011-03-19	―	2011-03-20	2011-03-20	ND	ND	ND
66	Fukushima	Inawashiro-machi	milk/dairyproducts	Cattle milk			－	Ge	2011-03-19	―	2011-03-20	2011-03-20	4	ND	ND
67	Fukushima	Aizumisato-machi	milk/dairyproducts	Cattle milk			－	Ge	2011-03-19	―	2011-03-20	2011-03-20	ND	ND	ND
68	Fukushima	Mishima-machi	milk/dairyproducts	Cattle milk			－	Ge	2011-03-19	―	2011-03-20	2011-03-20	ND	ND	ND
69	Fukushima	Nishigo-mura	milk/dairyproducts	Cattle milk			－	Ge	2011-03-19	―	2011-03-20	2011-03-20	250	ND	ND
70	Fukushima	Izumizaki-mura	milk/dairyproducts	Cattle milk			－	Ge	2011-03-19	―	2011-03-20	2011-03-20	120	ND	5.3
71	Fukushima	Nakajima-mura	milk/dairyproducts	Cattle milk			－	Ge	2011-03-19	―	2011-03-20	2011-03-20	100	ND	ND
72	Fukushima	Yabuki-machi	milk/dairyproducts	Cattle milk			－	Ge	2011-03-19	―	2011-03-20	2011-03-20	140	ND	ND
73	Fukushima	Yamatsuri-machi	milk/dairyproducts	Cattle milk			－	Ge	2011-03-19	―	2011-03-20	2011-03-20	100	ND	ND
74	Fukushima	Hanawa-machi	milk/dairyproducts	Cattle milk			－	Ge	2011-03-19	―	2011-03-20	2011-03-20	79	ND	ND
75	Fukushima	Samegawa-mura	milk/dairyproducts	Cattle milk			－	Ge	2011-03-19	―	2011-03-20	2011-03-20	75	ND	ND
76	Fukushima	Ishikawa-machi	milk/dairyproducts	Cattle milk			－	Ge	2011-03-19	―	2011-03-20	2011-03-20	35	ND	ND
77	Fukushima	Hirata-mura	milk/dairyproducts	Cattle milk			－	Ge	2011-03-19	―	2011-03-20	2011-03-20	110	ND	ND
78	Fukushima	Asakawa-machi	milk/dairyproducts	Cattle milk			－	Ge	2011-03-19	―	2011-03-20	2011-03-20	35	ND	ND
79	Fukushima	Furudono-machi	milk/dairyproducts	Cattle milk			－	Ge	2011-03-19	―	2011-03-20	2011-03-20	60	ND	ND
80	Fukushima	Miharu-machi	milk/dairyproducts	Cattle milk			－	Ge	2011-03-19	―	2011-03-20	2011-03-20	36	ND	ND
81	Fukushima	Ono-machi	milk/dairyproducts	Cattle milk			－	Ge	2011-03-19	―	2011-03-20	2011-03-20	46	ND	ND
82	Fukushima	Shinchi-machi	milk/dairyproducts	Cattle milk			－	Ge	2011-03-19	―	2011-03-20	2011-03-20	370	12	9.6
83	Fukushima	Iitate-mura	milk/dairyproducts	Cattle milk			－	Ge	2011-03-19	―	2011-03-20	2011-03-20	5200	210	210
84	Ibaraki	Takahagi-shi	vegetables	Tomato		indoor	pre-market	Ge	2011-03-19	―	2011-03-20	2011-03-20	16	1
85	Ibaraki	Takahagi-shi	vegetables	Spinach		indoor	pre-market	Ge	2011-03-19	―	2011-03-20	2011-03-20	11000	586
86	Ibaraki	Takahagi-shi	vegetables	Strawberry		indoor	pre-market	Ge	2011-03-19	―	2011-03-20	2011-03-20	37	5
87	Ibaraki	Hitachi-shi	vegetables	Cucumber		indoor	pre-market	Ge	2011-03-19	―	2011-03-20	2011-03-20	97	8
88	Ibaraki	Omitama-shi	vegetables	Chinese chive		indoor	pre-market	Ge	2011-03-19	―	2011-03-20	2011-03-20	440	7
89	Ibaraki	Hokota-shi	vegetables	Potherb mustard (Mizuna)		indoor	pre-market	Ge	2011-03-19	―	2011-03-20	2011-03-20	480	81
90	Ibaraki	Hokota-shi	vegetables	Strawberry		indoor	pre-market	Ge	2011-03-19	―	2011-03-20	2011-03-20	28	3
91	Ibaraki	Hokota-shi	vegetables	Tomato		indoor	pre-market	Ge	2011-03-19	―	2011-03-20	2011-03-20	22	4
92	Ibaraki	Hokota-shi	vegetables	Spinach		indoor	pre-market	Ge	2011-03-19	―	2011-03-20	2011-03-20	1900	71
93	Ibaraki	Namegata-shi	vegetables	Qing-geng-cai		indoor	pre-market	Ge	2011-03-19	―	2011-03-20	2011-03-20	75	39
94	Ibaraki	Namegata-shi	vegetables	Lotus root			pre-market	Ge	2011-03-19	―	2011-03-20	2011-03-20	13	ND
95	Ibaraki	Kashima-shi	vegetables	Cabbage			pre-market	Ge	2011-03-19	―	2011-03-20	2011-03-20	62	23
96	Niigata	Not known	vegetables	Spinach			post-market	Ge	2011-03-19	―	2011-03-20	2011-03-20	ND	ND
97	Niigata	Not known	vegetables	Japanese mustard spinach (komatsuna)			post-market	Ge	2011-03-19	―	2011-03-20	2011-03-20	ND	ND
98	Niigata	Not known	vegetables	Japanese mustard spinach (komatsuna)			post-market	Ge	2011-03-19	―	2011-03-20	2011-03-20	ND	ND
99	Niigata	Not known	vegetables	Strawberry			post-market	Ge	2011-03-19	―	2011-03-20	2011-03-20	ND	ND
100	Ibaraki	Not known	vegetables	Chinese cabbage			post-market	Ge	2011-03-19	―	2011-03-20	2011-03-20	ND	ND
101	Chiba	Not known	vegetables	Japanese radish			post-market	Ge	2011-03-19	―	2011-03-20	2011-03-20	ND	ND
102	Saitama	Not known	vegetables	Spring onion (not forming bulb)			post-market	Ge	2011-03-19	―	2011-03-20	2011-03-20	120	ND
103	Tochigi	Not known	vegetables	Strawberry			post-market	Ge	2011-03-19	―	2011-03-20	2011-03-20	13	ND
104	Tochigi	Utsunomiya-shi	vegetables	Spinach			pre-market	Ge	2011-03-19	―	2011-03-20	2011-03-20	3500	570
105	Tochigi	Kaminokawa-machi	vegetables	Spinach			pre-market	Ge	2011-03-19	―	2011-03-20	2011-03-20	3600	500
106	Tochigi	Kaminokawa-machi	vegetables	Spinach			pre-market	Ge	2011-03-19	―	2011-03-20	2011-03-20	4600	740
107	Tochigi	Shimotsuke-shi	vegetables	Spinach			pre-market	Ge	2011-03-19	―	2011-03-20	2011-03-20	3200	460
108	Tochigi	Shimotsuke-shi	vegetables	Spinach			pre-market	Ge	2011-03-19	―	2011-03-20	2011-03-20	3900	510
109	Tochigi	Mibu-machi	vegetables	Spinach			pre-market	Ge	2011-03-19	―	2011-03-20	2011-03-20	5000	790
110	Tochigi	Mibu-machi	vegetables	Spinach			pre-market	Ge	2011-03-19	―	2011-03-20	2011-03-20	5700	770
111	Tochigi	Sano-shi	vegetables	Brassica leafy vegetable (Kakina)			pre-market	Ge	2011-03-19	―	2011-03-20	2011-03-20	2000	280
112	Tochigi	Sano-shi	vegetables	Brassica leafy vegetable (Kakina)			pre-market	Ge	2011-03-19	―	2011-03-20	2011-03-20	1700	161
113	Tochigi	Sano-shi	vegetables	Brassica leafy vegetable (Kakina)			pre-market	Ge	2011-03-19	―	2011-03-20	2011-03-20	1500	176
114	Tochigi	Sakura-shi	vegetables	Spring onion (not forming bulb)			pre-market	Ge	2011-03-19	―	2011-03-20	2011-03-20	270	27
115	Tochigi	Sakura-shi	vegetables	Spring onion (not forming bulb)			pre-market	Ge	2011-03-19	―	2011-03-20	2011-03-20	93	ND
116	Tochigi	Ohtawara-shi	vegetables	Spring onion (not forming bulb)			pre-market	Ge	2011-03-19	―	2011-03-20	2011-03-20	110	250
117	Tochigi	Nasushiobara-shi	vegetables	Spring onion (not forming bulb)			pre-market	Ge	2011-03-19	―	2011-03-20	2011-03-20	72	17.3
118	Tochigi	Nasukarasuyama-shi	vegetables	Spring onion (not forming bulb)			pre-market	Ge	2011-03-19	―	2011-03-20	2011-03-20	1400	18.9
119	Fukushima	Yabuki-machi	vegetables	Spinach			post-market	Ge	―	―	―	2011-03-20	70	<50
120	Fukushima	Yabuki-machi	vegetables	Japanese mustard spinach (komatsuna)			post-market	Ge	―	―	―	2011-03-20	780	<50
121	Fukushima	Yabuki-machi	vegetables	Chinese chive			post-market	Ge	―	―	―	2011-03-20	71	<50
122	Ibaraki	Namegata-shi	vegetables	Potherb mustard (Mizuna)			post-market	Ge	―	―	―	2011-03-20	700	<50
123	Ibaraki	Yuki-shi	vegetables	Chinese cabbage			post-market	Ge	―	―	―	2011-03-20	<50	<50
124	Chiba	Asahi-shi	vegetables	Garland chrysanthemum			post-market	Ge	―	―	―	2011-03-20	4300	<50
125	Chiba	Yokoshibahikari-machi	vegetables	Spring onion (not forming bulb)			post-market	Ge	―	―	―	2011-03-20	910	<50
126	Tokyo	Edogawa-ku	vegetables	Japanese mustard spinach (komatsuna)			pre-market	Ge	2011-03-20	―	―	2011-03-20	230	54
127	Tokyo	Edogawa-ku	vegetables	Japanese mustard spinach (komatsuna)		indoor	pre-market	Ge	2011-03-20	―	―	2011-03-20	363	31
128	Tokyo	Edogawa-ku	vegetables	Green onion			pre-market	Ge	2011-03-20	―	―	2011-03-20	204	ND
129	Tokyo	Tachikawa-shi	vegetables	Green onion			pre-market	Ge	2011-03-19	―	―	2011-03-20	648	11
130	Tokyo	Ome-shi	milk/dairyproducts	Cattle milk			pre-market	Ge	2011-03-19	―	―	2011-03-20	46	ND
131	Gunma	Isesaki-shi	vegetables	Spinach			pre-market	Ge	2011-03-19	―	2011-03-20	2011-03-20	2630	310
132	Gunma	Isesaki-shi	vegetables	Spinach			pre-market	Ge	2011-03-19	―	2011-03-20	2011-03-20	2080	268
133	Gunma	Maebashi-shi	vegetables	Cabbage			pre-market	Ge	2011-03-19	―	2011-03-20	2011-03-20	<1.8	2.9
134	Gunma	Maebashi-shi	vegetables	Spring onion (not forming bulb)			pre-market	Ge	2011-03-19	―	2011-03-20	2011-03-20	40	11.15
135	Gunma	Takasaki-shi	vegetables	Brassica leafy vegetable (Kakina)			pre-market	Ge	2011-03-19	―	2011-03-20	2011-03-20	1910	555
136	Gunma	Ota-shi	vegetables	Spring onion (not forming bulb)			pre-market	Ge	2011-03-19	―	2011-03-20	2011-03-20	81.1	11.18
137	Gunma	Meiwa-machi	vegetables	Cucumber			pre-market	Ge	2011-03-19	―	2011-03-20	2011-03-20	19.2	3.03
138	Gunma	Itakura-machi	vegetables	Cucumber			pre-market	Ge	2011-03-19	―	2011-03-20	2011-03-20	57.5	7.13
139	Tochigi	Not known	milk/dairyproducts	Cattle milk		Sampled in Northern area milk collection center with cooling facility	post-market	Ge	2011-03-20	―	2011-03-20	2011-03-20	44	ND
140	Tochigi	Not known	milk/dairyproducts	Cattle milk		Sampled in Northern area milk collection center with cooling facility	post-market	Ge	2011-03-20	―	2011-03-20	2011-03-20	57	ND
141	Fukushima	Kawamata-machi	milk/dairyproducts	Cattle milk			pre-market	Ge	2011-03-20	―	2011-03-20	2011-03-21	57	ND	ND
142	Fukushima	Kawamata-machi	milk/dairyproducts	Cattle milk			pre-market	Ge	2011-03-20	―	2011-03-20	2011-03-21	55	ND	ND
143	Fukushima	Kawamata-machi	milk/dairyproducts	Cattle milk			pre-market	Ge	2011-03-20	―	2011-03-20	2011-03-21	150	ND	ND
144	Fukushima	Kawamata-machi	milk/dairyproducts	Cattle milk			pre-market	Ge	2011-03-20	―	2011-03-20	2011-03-21	58	ND	ND
145	Fukushima	Kawamata-machi	milk/dairyproducts	Cattle milk			pre-market	Ge	2011-03-20	―	2011-03-20	2011-03-21	150	ND	ND
146	Fukushima	Kawamata-machi	milk/dairyproducts	Cattle milk			pre-market	Ge	2011-03-20	―	2011-03-20	2011-03-21	100	ND	ND
147	Fukushima	Kawamata-machi	milk/dairyproducts	Cattle milk			pre-market	Ge	2011-03-20	―	2011-03-20	2011-03-21	530	ND	ND
148	Fukushima	Kawamata-machi	milk/dairyproducts	Cattle milk			pre-market	Ge	2011-03-20	―	2011-03-20	2011-03-21	1200	9.5	8.7
149	Fukushima	Kawamata-machi	milk/dairyproducts	Cattle milk			pre-market	Ge	2011-03-20	―	2011-03-20	2011-03-21	650	ND	5.9
150	Fukushima	Kawamata-machi	milk/dairyproducts	Cattle milk			pre-market	Ge	2011-03-20	―	2011-03-20	2011-03-21	390	ND	5.7
151	Fukushima	Kawamata-machi	milk/dairyproducts	Cattle milk			pre-market	Ge	2011-03-20	―	2011-03-20	2011-03-21	5300	9	11
152	Fukushima	Kawamata-machi	milk/dairyproducts	Cattle milk			pre-market	Ge	2011-03-20	―	2011-03-20	2011-03-21	360	ND	ND
153	Ibaraki	Hokota-shi	vegetables	Spinach		indoor	post-market	Ge	2011-03-19	―	2011-03-21	2011-03-21	1500	26
154	Ibaraki	Hokota-shi	vegetables	Spinach		indoor	post-market	Ge	2011-03-19	―	2011-03-21	2011-03-21	4100	46
155	Chiba	Noda-shi	vegetables	Spinach			－	Ge	2011-03-20	―	2011-03-21	2011-03-21	1410	195.7
156	Fukushima	Nishigo-mura	milk/dairyproducts	Cattle milk			－	Ge	2011-03-20	―	2011-03-21	2011-03-21	35	ND	ND
157	Ibaraki	Ibaraki-machi	vegetables	Spinach		indoor	pre-market	Ge	2011-03-20	―	2011-03-21	2011-03-21	4100	96
158	Ibaraki	Namegata-shi	vegetables	Shallot		indoor	pre-market	Ge	2011-03-20	―	2011-03-21	2011-03-21	25	ND
159	Ibaraki	Namegata-shi	vegetables	Perilla (green leaf)		indoor	pre-market	Ge	2011-03-20	―	2011-03-21	2011-03-21	770	135
160	Ibaraki	Namegata-shi	vegetables	Japanese honewort (Mitsuba)		indoor	pre-market	Ge	2011-03-20	―	2011-03-21	2011-03-21	460	28
161	Ibaraki	Tsukubamirai-shi	vegetables	Tomato		indoor	pre-market	Ge	2011-03-20	―	2011-03-21	2011-03-21	13	2
162	Ibaraki	Tsukuba-shi	vegetables	Spinach		indoor	pre-market	Ge	2011-03-20	―	2011-03-21	2011-03-21	2300	105
163	Ibaraki	Yachiyo-machi	vegetables	Chinese cabbage			pre-market	Ge	2011-03-20	―	2011-03-21	2011-03-21	18	23
164	Ibaraki	Yachiyo-machi	vegetables	Spinach		indoor	pre-market	Ge	2011-03-20	―	2011-03-21	2011-03-21	1600	125
165	Ibaraki	Bando-shi	vegetables	Lettuce			pre-market	Ge	2011-03-20	―	2011-03-21	2011-03-21	19	11
166	Ibaraki	Bando-shi	vegetables	Celery		indoor	pre-market	Ge	2011-03-20	―	2011-03-21	2011-03-21	16	9
167	Ibaraki	Tsuchiura-shi	vegetables	Lotus root			pre-market	Ge	2011-03-20	―	2011-03-21	2011-03-21	ND	ND
168	Ibaraki	Sakuragawa-shi	vegetables	Watermelon		indoor	pre-market	Ge	2011-03-20	―	2011-03-21	2011-03-21	9	5
169	Ibaraki	Kitaibaraki-shi	fishery products	Surimi product, deep-fried			post-market	Ge	2011-03-20	―	2011-03-21	2011-03-21	ND	ND
170	Ibaraki	Kitaibaraki-shi	others	Whitebait, boiled and semi-dried	－		post-market	Ge	2011-03-20	―	2011-03-21	2011-03-21	ND	4
171	Niigata	Not known	vegetables	Spinach			post-market	Ge	2011-03-20	―	2011-03-21	2011-03-21	ND	ND
172	Niigata	Not known	vegetables	Japanese mustard spinach (komatsuna)			post-market	Ge	2011-03-20	―	2011-03-21	2011-03-21	ND	ND
173	Niigata	Not known	vegetables	Strawberry			post-market	Ge	2011-03-20	―	2011-03-21	2011-03-21	ND	ND
174	Ibaraki	Not known	vegetables	Chinese cabbage			post-market	Ge	2011-03-20	―	2011-03-21	2011-03-21	ND	ND
175	Saitama	Not known	vegetables	Spring onion (not forming bulb)			post-market	Ge	2011-03-20	―	2011-03-21	2011-03-21	26	ND
176	Tochigi	Not known	vegetables	Strawberry			post-market	Ge	2011-03-20	―	2011-03-21	2011-03-21	9.6	ND
177	Niigata	Not known	milk/dairyproducts	Cattle milk			pre-market	Ge	2011-03-20	―	―	2011-03-21	ND	ND
178	Niigata	Not known	milk/dairyproducts	Cattle milk			pre-market	Ge	2011-03-20	―	―	2011-03-21	ND	ND
179	Niigata	Not known	milk/dairyproducts	Cattle milk			pre-market	Ge	2011-03-20	―	―	2011-03-21	ND	ND
180	Niigata	Not known	milk/dairyproducts	Cattle milk			pre-market	Ge	2011-03-20	―	―	2011-03-21	ND	ND
181	Saitama	Kumagaya-shi	vegetables	Spinach			pre-market	Ge	2011-03-20	―	2011-03-21	2011-03-21	1900	84	89
182	Saitama	Kumagaya-shi	vegetables	Spinach			pre-market	Ge	2011-03-20	―	2011-03-21	2011-03-21	1300	47	61
183	Saitama	Fukaya-shi	vegetables	Spinach			pre-market	Ge	2011-03-20	―	2011-03-21	2011-03-21	1300	73	66
184	Saitama	Honjo-shi	vegetables	Spinach		indoor	pre-market	Ge	2011-03-20	―	2011-03-21	2011-03-21	570	27	23
185	Saitama	Honjo-shi	vegetables	Spinach		indoor	pre-market	Ge	2011-03-20	―	2011-03-21	2011-03-21	900	25	30
186	Kanagawa	Not known	milk/dairyproducts	Cattle milk		Sampled in Western area milk collection center with cooling facility	－	Ge	2011-03-21	―	2011-03-22	2011-03-22	11	ND
187	Kanagawa	Ebina-shi	vegetables	Spinach			－	Ge	2011-03-21	―	2011-03-22	2011-03-22	670	152
188	Kanagawa	Hiratsuka-shi	vegetables	Spinach			－	Ge	2011-03-21	―	2011-03-22	2011-03-22	1700	230
189	Ibaraki	Hitachiota-shi	milk/dairyproducts	Cattle milk			－	Ge	2011-03-19	2011-03-21	2011-03-22	2011-03-22	77	3
190	Ibaraki	Hitachiomiya-shi	milk/dairyproducts	Cattle milk			－	Ge	2011-03-19	2011-03-21	2011-03-22	2011-03-22	75	6
191	Ibaraki	Mito-shi	milk/dairyproducts	Cattle milk			－	Ge	2011-03-19	2011-03-21	2011-03-22	2011-03-22	62	2
192	Ibaraki	Mito-shi	milk/dairyproducts	Cattle milk			－	Ge	2011-03-19	2011-03-21	2011-03-22	2011-03-22	41	4
193	Ibaraki	Kasama-shi	milk/dairyproducts	Cattle milk			－	Ge	2011-03-19	2011-03-21	2011-03-22	2011-03-22	270	97
194	Ibaraki	Ibaraki-machi	milk/dairyproducts	Cattle milk			－	Ge	2011-03-19	2011-03-21	2011-03-22	2011-03-22	35	4
195	Ibaraki	Inashiki-shi	milk/dairyproducts	Cattle milk			－	Ge	2011-03-19	2011-03-21	2011-03-22	2011-03-22	55	3
196	Ibaraki	Inashiki-shi	milk/dairyproducts	Cattle milk			－	Ge	2011-03-19	2011-03-21	2011-03-22	2011-03-22	120	4
197	Ibaraki	Kawachi-machi	milk/dairyproducts	Cattle milk			－	Ge	2011-03-19	2011-03-21	2011-03-22	2011-03-22	150	18
198	Ibaraki	Joso-shi	milk/dairyproducts	Cattle milk			－	Ge	2011-03-19	2011-03-21	2011-03-22	2011-03-22	23	2
199	Ibaraki	Mito-shi	milk/dairyproducts	Cattle milk			－	Ge	2011-03-19	2011-03-21	2011-03-22	2011-03-22	1700	15
200	Ibaraki	Kawachi-machi	milk/dairyproducts	Cattle milk			－	Ge	2011-03-19	2011-03-21	2011-03-22	2011-03-22	1700	64
201	Ibaraki	Kawachi-machi	milk/dairyproducts	Cattle milk			－	Ge	2011-03-19	2011-03-21	2011-03-22	2011-03-22	900	68
202	Ibaraki	Kawachi-machi	milk/dairyproducts	Cattle milk			－	Ge	2011-03-19	2011-03-21	2011-03-22	2011-03-22	1000	38
203	Ibaraki	Kawachi-machi	milk/dairyproducts	Cattle milk			－	Ge	2011-03-19	2011-03-21	2011-03-22	2011-03-22	1300	54
204	Ibaraki	Hokota-shi	vegetables	Parsley		indoor	－	Ge	2011-03-21	―	2011-03-22	2011-03-22	3500	765
205	Ibaraki	Hokota-shi	vegetables	Parsley		indoor	－	Ge	2011-03-21	―	2011-03-22	2011-03-22	2000	375
206	Ibaraki	Hokota-shi	vegetables	Parsley		indoor	－	Ge	2011-03-21	―	2011-03-22	2011-03-22	12000	2110
207	Ibaraki	Hokota-shi	vegetables	Parsley		indoor	－	Ge	2011-03-21	―	2011-03-22	2011-03-22	3500	391
208	Ibaraki	Namegata-shi	vegetables	Parsley		indoor	－	Ge	2011-03-21	―	2011-03-22	2011-03-22	2000	552
209	Niigata	Not known	vegetables	Spinach			post-market	Ge	2011-03-21	―	2011-03-22	2011-03-22	ND	ND
210	Niigata	Not known	vegetables	Garland chrysanthemum			post-market	Ge	2011-03-21	―	2011-03-22	2011-03-22	ND	ND
211	Niigata	Not known	vegetables	Strawberry			post-market	Ge	2011-03-21	―	2011-03-22	2011-03-22	ND	ND
212	Ibaraki	Not known	vegetables	Potherb mustard (Mizuna)			post-market	Ge	2011-03-21	―	2011-03-22	2011-03-22	170	16	20
213	Saitama	Not known	vegetables	Spring onion (not forming bulb)			post-market	Ge	2011-03-21	―	2011-03-22	2011-03-22	16	ND
214	Tochigi	Not known	vegetables	Strawberry			post-market	Ge	2011-03-21	―	2011-03-22	2011-03-22	16	ND
215	Fukushima	Asakawa-machi	vegetables	Cabbage			pre-market	Ge	2011-03-21	―	2011-03-22	2011-03-22	280	140	130
216	Fukushima	Iitate-mura	vegetables	Broccoli			pre-market	Ge	2011-03-21	―	2011-03-22	2011-03-22	17000	7000	6900
217	Fukushima	Ishikawa-machi	vegetables	Cabbage			pre-market	Ge	2011-03-21	―	2011-03-22	2011-03-22	900	200	170
218	Fukushima	Izumizaki-mura	vegetables	Spinach			pre-market	Ge	2011-03-21	―	2011-03-22	2011-03-22	4600	3300	3200
219	Fukushima	Iwaki-shi	vegetables	Broccoli			pre-market	Ge	2011-03-21	―	2011-03-22	2011-03-22	8100	870	910
220	Fukushima	Otama-mura	vegetables	Brassica leafy vegetable (Kukitachina)			pre-market	Ge	2011-03-21	―	2011-03-22	2011-03-22	8000	8200	8200
221	Fukushima	Ono-machi	vegetables	Spinach			pre-market	Ge	2011-03-21	―	2011-03-22	2011-03-22	8600	4200	4200
222	Fukushima	Kagamiishi-machi	vegetables	Broccoli			pre-market	Ge	2011-03-21	―	2011-03-22	2011-03-22	3300	950	900
223	Fukushima	Kawamata-machi	vegetables	Brassica leafy vegetable (Shinobufuyuna)			pre-market	Ge	2011-03-21	―	2011-03-22	2011-03-22	22000	14000	14000
224	Fukushima	Kunimi-machi	vegetables	Broccoli			pre-market	Ge	2011-03-21	―	2011-03-22	2011-03-22	720	380	360
225	Fukushima	Kori-machi	vegetables	Broccoli			pre-market	Ge	2011-03-21	―	2011-03-22	2011-03-22	1400	3300	3200
226	Fukushima	Koriyama-shi	vegetables	Cabbage			pre-market	Ge	2011-03-21	―	2011-03-22	2011-03-22	ND	ND	ND
227	Fukushima	Nishigo-mura	vegetables	Brassica leafy vegetable (Santousai)			pre-market	Ge	2011-03-21	―	2011-03-22	2011-03-22	4900	12000	12000
228	Fukushima	Samegawa-mura	vegetables	Japanese mustard spinach (komatsuna)			pre-market	Ge	2011-03-21	―	2011-03-22	2011-03-22	5900	1700	1700
229	Fukushima	Shirakawa-shi	vegetables	Brassica leafy vegetable (Aburana)			pre-market	Ge	2011-03-21	―	2011-03-22	2011-03-22	2600	1700	1700
230	Fukushima	Shinchi-machi	vegetables	Chinese chive		indoor	pre-market	Ge	2011-03-21	―	2011-03-22	2011-03-22	270	ND	ND
231	Fukushima	Sukagawa-shi	vegetables	Turnip			pre-market	Ge	2011-03-21	―	2011-03-22	2011-03-22	990	420	410
232	Fukushima	Soma-shi	vegetables	Spring onion (not forming bulb)			pre-market	Ge	2011-03-21	―	2011-03-22	2011-03-22	22	ND	7.9
233	Fukushima	Date-shi	vegetables	Broccoli			pre-market	Ge	2011-03-21	―	2011-03-22	2011-03-22	1100	750	770
234	Fukushima	Tanagura-machi	vegetables	Brassica leafy vegetable (Kukitachina)			pre-market	Ge	2011-03-21	―	2011-03-22	2011-03-22	3700	4400	4600
235	Fukushima	Tamakawa-mura	vegetables	Brassica leafy vegetable (Aburana)			pre-market	Ge	2011-03-21	―	2011-03-22	2011-03-22	8200	4300	4600
236	Fukushima	Tamura-shi	vegetables	Spinach			pre-market	Ge	2011-03-21	―	2011-03-22	2011-03-22	19000	20000	20000
237	Fukushima	Tenei-mura	vegetables	Japanese butterbur scape	Petasitea japonicus		pre-market	Ge	2011-03-21	―	2011-03-22	2011-03-22	ND	ND	ND
238	Fukushima	Nakajima-mura	vegetables	Spinach			pre-market	Ge	2011-03-21	―	2011-03-22	2011-03-22	6100	3300	3300
239	Fukushima	Nihonmatsu-shi	vegetables	Brassica leafy vegetable (Kousaitai)			pre-market	Ge	2011-03-21	―	2011-03-22	2011-03-22	5400	5400	5400
240	Fukushima	Nihonmatsu-shi	vegetables	Spinach			pre-market	Ge	2011-03-21	―	2011-03-22	2011-03-22	2000	77	82
241	Fukushima	Hanawa-machi	vegetables	Spinach			pre-market	Ge	2011-03-21	―	2011-03-22	2011-03-22	3200	1500	1600
242	Fukushima	Hirata-mura	vegetables	Spinach			pre-market	Ge	2011-03-21	―	2011-03-22	2011-03-22	16000	1000	1100
243	Fukushima	Furudono-machi	vegetables	Japanese mustard spinach (komatsuna)			pre-market	Ge	2011-03-21	―	2011-03-22	2011-03-22	840	68	53
244	Fukushima	Fukushima-shi	vegetables	Chives			pre-market	Ge	2011-03-21	―	2011-03-22	2011-03-22	240	110	100
245	Fukushima	Minamisoma-shi	vegetables	Cabbage			pre-market	Ge	2011-03-21	―	2011-03-22	2011-03-22	5200	1200	1400
246	Fukushima	Miharu-machi	vegetables	Broccoli			pre-market	Ge	2011-03-21	―	2011-03-22	2011-03-22	380	500	520
247	Fukushima	Motomiya-shi	vegetables	Brassica leafy vegetable (Kukitachina)			pre-market	Ge	2011-03-21	―	2011-03-22	2011-03-22	15000	41000	41000
248	Fukushima	Yabuki-machi	vegetables	Spinach			pre-market	Ge	2011-03-21	―	2011-03-22	2011-03-22	2100	650	640
249	Fukushima	Yamatsuri-machi	vegetables	Japanese mustard spinach (komatsuna)			pre-market	Ge	2011-03-21	―	2011-03-22	2011-03-22	2300	160	150
250	Ibaraki	Chikusei-shi	meat/egg	Cattle meat			pre-market	Ge	2011-03-20	―	2011-03-22	2011-03-23	－	ND
251	Ibaraki	Shirosato-machi	meat/egg	Cattle meat			pre-market	Ge	2011-03-20	―	2011-03-22	2011-03-23	－	ND
252	Ibaraki	Namegata-shi	meat/egg	Pig meat			pre-market	Ge	2011-03-20	―	2011-03-22	2011-03-23	－	ND
253	Ibaraki	Hokota-shi	meat/egg	Pig meat			pre-market	Ge	2011-03-20	―	2011-03-22	2011-03-23	－	ND
254	Ibaraki	Ishioka-shi	meat/egg	Chicken meat			pre-market	Ge	2011-03-20	―	2011-03-22	2011-03-23	－	ND
255	Ibaraki	Mito-shi	meat/egg	Chicken egg			pre-market	Ge	2011-03-20	―	2011-03-22	2011-03-23	－	ND
256	Ibaraki	Joso-shi	meat/egg	Chicken egg			pre-market	Ge	2011-03-20	―	2011-03-22	2011-03-23	－	ND
257	Gunma	Not known	milk/dairyproducts	Cattle milk		Sampled in Maebashi area milk collection center with cooling facility	pre-market	Ge	―	―	2011-03-23	2011-03-23	39	ND
258	Gunma	Not known	milk/dairyproducts	Cattle milk		Sampled in Takasaki area milk collection center with cooling facility	pre-market	Ge	―	―	2011-03-23	2011-03-23	40	ND
259	Saitama	Kumagaya-shi	milk/dairyproducts	Cattle milk			pre-market	Ge	2011-03-22	―	2011-03-23	2011-03-23	27	1.8	1.8
260	Saitama	Fukaya-shi	milk/dairyproducts	Cattle milk			pre-market	Ge	2011-03-22	―	2011-03-23	2011-03-23	28	2.1	2
261	Niigata	Not known	vegetables	Japanese mustard spinach (komatsuna)			post-market	Ge	2011-03-22	―	2011-03-23	2011-03-23	ND	ND
262	Niigata	Not known	vegetables	Japanese mustard spinach (komatsuna)			post-market	Ge	2011-03-22	―	2011-03-23	2011-03-23	ND	ND
263	Niigata	Not known	vegetables	Qing-geng-cai			post-market	Ge	2011-03-22	―	2011-03-23	2011-03-23	ND	ND
264	Niigata	Not known	vegetables	Strawberry			post-market	Ge	2011-03-22	―	2011-03-23	2011-03-23	ND	ND
265	Ibaraki	Not known	vegetables	Chinese cabbage			post-market	Ge	2011-03-22	―	2011-03-23	2011-03-23	12	ND
266	Chiba	Not known	vegetables	Rapeseed (bud)			post-market	Ge	2011-03-22	―	2011-03-23	2011-03-23	250	ND
267	Saitama	Not known	vegetables	Spring onion (not forming bulb)			post-market	Ge	2011-03-22	―	2011-03-23	2011-03-23	ND	ND
268	Tochigi	Not known	vegetables	Strawberry			post-market	Ge	2011-03-22	―	2011-03-23	2011-03-23	100	11	12
269	Ibaraki	Not known	vegetables	Potherb mustard (Mizuna)		indoor	post-market	Ge	2011-03-23	―	2011-03-23	2011-03-23	3400	280	280
270	Ibaraki	Not known	vegetables	Chinese cabbage			post-market	Ge	2011-03-23	―	2011-03-23	2011-03-23	11	1.3	1.6
271	Ibaraki	Not known	vegetables	Qing-geng-cai			post-market	Ge	2011-03-23	―	2011-03-23	2011-03-23	220	17	17
272	Gunma	Not known	vegetables	Spring onion (not forming bulb)			post-market	Ge	2011-03-23	―	2011-03-23	2011-03-23	46	2.8	3.3
273	Tochigi	Takanezawa-machi	vegetables	Strawberry			pre-market	Ge	2011-03-22	―	2011-03-23	2011-03-23	60	6.74
274	Tochigi	Moka-shi	vegetables	Strawberry			pre-market	Ge	2011-03-22	―	2011-03-23	2011-03-23	59.5	7.28
275	Tochigi	Tochigi-shi	vegetables	Strawberry			pre-market	Ge	2011-03-22	―	2011-03-23	2011-03-23	68.7	13.03
276	Tochigi	Nasushiobara-shi	vegetables	Tomato			pre-market	Ge	2011-03-22	―	2011-03-23	2011-03-23	6.6	1.36
277	Tochigi	Kaminokawa-machi	vegetables	Tomato			pre-market	Ge	2011-03-22	―	2011-03-23	2011-03-23	15	3.32
278	Tochigi	Oyama-shi	vegetables	Tomato			pre-market	Ge	2011-03-22	―	2011-03-23	2011-03-23	16	4.96
279	Tochigi	Ohtawara-shi	vegetables	Chinese chive			pre-market	Ge	2011-03-22	―	2011-03-23	2011-03-23	331	67.5
280	Tochigi	Kanuma-shi	vegetables	Chinese chive			pre-market	Ge	2011-03-22	―	2011-03-23	2011-03-23	523	25.6
281	Tochigi	Tochigi-shi	vegetables	Chinese chive			pre-market	Ge	2011-03-22	―	2011-03-23	2011-03-23	511	52
282	Gunma	Ota-shi	vegetables	Spinach			pre-market	Ge	2011-03-22	―	2011-03-23	2011-03-23	973	113.5
283	Gunma	Numata-shi	vegetables	Spinach			pre-market	Ge	2011-03-22	―	2011-03-23	2011-03-23	414	44.8
284	Gunma	Maebashi-shi	vegetables	Japanese mustard spinach (komatsuna)			pre-market	Ge	2011-03-22	―	2011-03-23	2011-03-23	170	54.7
285	Gunma	Tatebayashi-shi	vegetables	Garland chrysanthemum			pre-market	Ge	2011-03-22	―	2011-03-23	2011-03-23	1040	115.9
286	Gunma	Shibukawa-shi	vegetables	Chinese chive			pre-market	Ge	2011-03-22	―	2011-03-23	2011-03-23	54.3	13.32
287	Gunma	Kanra-machi	vegetables	Chinese chive			pre-market	Ge	2011-03-22	―	2011-03-23	2011-03-23	150	18.76
288	Fukushima	Fukushima-shi	milk/dairyproducts	Cattle milk			pre-market	Ge	2011-03-22	―	2011-03-23	2011-03-23	88	ND	8.2
289	Fukushima	Koriyama-shi	milk/dairyproducts	Cattle milk			pre-market	Ge	2011-03-22	―	2011-03-23	2011-03-23	39	9.9	ND
290	Fukushima	Iwaki-shi	milk/dairyproducts	Cattle milk			pre-market	Ge	2011-03-22	―	2011-03-23	2011-03-23	390	ND	ND
291	Fukushima	Shirakawa-shi	milk/dairyproducts	Cattle milk			pre-market	Ge	2011-03-22	―	2011-03-23	2011-03-23	16	ND	ND
292	Fukushima	Sukagawa-shi	milk/dairyproducts	Cattle milk			pre-market	Ge	2011-03-22	―	2011-03-23	2011-03-23	13	ND	ND
293	Fukushima	Kitakata-shi	milk/dairyproducts	Cattle milk			pre-market	Ge	2011-03-21	―	2011-03-23	2011-03-23	25	ND	ND
294	Fukushima	Soma-shi	milk/dairyproducts	Cattle milk			pre-market	Ge	2011-03-22	―	2011-03-23	2011-03-23	500	32	27
295	Fukushima	Nihonmatsu-shi	milk/dairyproducts	Cattle milk			pre-market	Ge	2011-03-22	―	2011-03-23	2011-03-23	73	11	11
296	Fukushima	Tamura-shi	milk/dairyproducts	Cattle milk			pre-market	Ge	2011-03-22	―	2011-03-23	2011-03-23	77	ND	ND
297	Fukushima	Date-shi	milk/dairyproducts	Cattle milk			pre-market	Ge	2011-03-22	―	2011-03-23	2011-03-23	200	7.6	9.6
298	Fukushima	Motomiya-shi	milk/dairyproducts	Cattle milk			pre-market	Ge	2011-03-22	―	2011-03-23	2011-03-23	310	9.2	5.6
299	Fukushima	Kunimi-machi	milk/dairyproducts	Cattle milk			pre-market	Ge	2011-03-22	―	2011-03-23	2011-03-23	140	8.3	5.6
300	Fukushima	Kawamata-machi	milk/dairyproducts	Cattle milk			pre-market	Ge	2011-03-22	―	2011-03-23	2011-03-23	2600	24	30
301	Fukushima	Otama-mura	milk/dairyproducts	Cattle milk			pre-market	Ge	2011-03-22	―	2011-03-23	2011-03-23	90	ND	ND
302	Fukushima	Kagamiishi-machi	milk/dairyproducts	Cattle milk			pre-market	Ge	2011-03-22	―	2011-03-23	2011-03-23	61	ND	ND
303	Fukushima	Minamiaizu-machi	milk/dairyproducts	Cattle milk			pre-market	Ge	2011-03-21	―	2011-03-23	2011-03-23	6.7	ND	ND
304	Fukushima	Shimogo-machi	milk/dairyproducts	Cattle milk			pre-market	Ge	2011-03-22	―	2011-03-23	2011-03-23	13	ND	ND
305	Fukushima	Bandai-machi	milk/dairyproducts	Cattle milk			pre-market	Ge	2011-03-22	―	2011-03-23	2011-03-23	10	ND	ND
306	Fukushima	Inawashiro-machi	milk/dairyproducts	Cattle milk			pre-market	Ge	2011-03-22	―	2011-03-23	2011-03-23	7.9	ND	ND
307	Fukushima	Aizumisato-machi	milk/dairyproducts	Cattle milk			pre-market	Ge	2011-03-21	―	2011-03-23	2011-03-23	ND	ND	ND
308	Fukushima	Mishima-machi	milk/dairyproducts	Cattle milk			pre-market	Ge	2011-03-21	―	2011-03-23	2011-03-23	6.1	ND	ND
309	Fukushima	Nishigo-mura	milk/dairyproducts	Cattle milk			pre-market	Ge	2011-03-22	―	2011-03-23	2011-03-23	87	5.8	4.7
310	Fukushima	Izumizaki-mura	milk/dairyproducts	Cattle milk			pre-market	Ge	2011-03-22	―	2011-03-23	2011-03-23	56	ND	ND
311	Fukushima	Nakajima-mura	milk/dairyproducts	Cattle milk			pre-market	Ge	2011-03-22	―	2011-03-23	2011-03-23	60	ND	ND
312	Fukushima	Yabuki-machi	milk/dairyproducts	Cattle milk			pre-market	Ge	2011-03-22	―	2011-03-23	2011-03-23	42	ND	ND
313	Fukushima	Yamatsuri-machi	milk/dairyproducts	Cattle milk			pre-market	Ge	2011-03-22	―	2011-03-23	2011-03-23	61	ND	ND
314	Fukushima	Hanawa-machi	milk/dairyproducts	Cattle milk			pre-market	Ge	2011-03-22	―	2011-03-23	2011-03-23	29	ND	ND
315	Fukushima	Samegawa-mura	milk/dairyproducts	Cattle milk			pre-market	Ge	2011-03-22	―	2011-03-23	2011-03-23	43	ND	ND
316	Fukushima	Ishikawa-machi	milk/dairyproducts	Cattle milk			pre-market	Ge	2011-03-22	―	2011-03-23	2011-03-23	22	ND	ND
317	Fukushima	Hirata-mura	milk/dairyproducts	Cattle milk			pre-market	Ge	2011-03-22	―	2011-03-23	2011-03-23	33	ND	ND
318	Fukushima	Asakawa-machi	milk/dairyproducts	Cattle milk			pre-market	Ge	2011-03-22	―	2011-03-23	2011-03-23	24	ND	ND
319	Fukushima	Furudono-machi	milk/dairyproducts	Cattle milk			pre-market	Ge	2011-03-22	―	2011-03-23	2011-03-23	18	ND	ND
320	Fukushima	Miharu-machi	milk/dairyproducts	Cattle milk			pre-market	Ge	2011-03-22	―	2011-03-23	2011-03-23	38	ND	ND
321	Fukushima	Ono-machi	milk/dairyproducts	Cattle milk			pre-market	Ge	2011-03-22	―	2011-03-23	2011-03-23	28	ND	ND
322	Fukushima	Shinchi-machi	milk/dairyproducts	Cattle milk			pre-market	Ge	2011-03-22	―	2011-03-23	2011-03-23	39	7.2	6.5
323	Fukushima	Iitate-mura	milk/dairyproducts	Cattle milk			pre-market	Ge	2011-03-22	―	2011-03-23	2011-03-23	1000	25	28
324	Chiba	Choshi-shi	fishery products	Splendid alfonsino	Beryx splendens	Choshi fishery harbor	pre-market	Ge	2011-03-23	―	2011-03-24	2011-03-24	ND	ND
325	Niigata	Not known	vegetables	Qing-geng-cai			post-market	Ge	2011-03-23	―	2011-03-24	2011-03-24	ND	ND
326	Niigata	Not known	vegetables	Japanese mustard spinach (komatsuna)			post-market	Ge	2011-03-23	―	2011-03-24	2011-03-24	ND	ND
327	Niigata	Not known	vegetables	Garland chrysanthemum			post-market	Ge	2011-03-23	―	2011-03-24	2011-03-24	ND	ND
328	Niigata	Not known	vegetables	Spinach			post-market	Ge	2011-03-23	―	2011-03-24	2011-03-24	ND	ND
329	Niigata	Not known	vegetables	Shiitake	Lentinula edodes		post-market	Ge	2011-03-23	―	2011-03-24	2011-03-24	ND	ND
330	Niigata	Not known	vegetables	Brassica leafy vegetable (Asparana)			post-market	Ge	2011-03-23	―	2011-03-24	2011-03-24	ND	ND
331	Ibaraki	Not known	vegetables	Potherb mustard (Mizuna)			post-market	Ge	2011-03-23	―	2011-03-24	2011-03-24	290	102
332	Gunma	Not known	vegetables	Cucumber			post-market	Ge	2011-03-23	―	2011-03-24	2011-03-24	ND	ND
333	Saitama	Not known	vegetables	Broccoli			post-market	Ge	2011-03-23	―	2011-03-24	2011-03-24	130	52
334	Ibaraki	Not known	vegetables	Chinese cabbage			post-market	Ge	2011-03-23	―	2011-03-24	2011-03-24	11	ND
335	Gunma	Not known	vegetables	Broccoli			post-market	Ge	2011-03-23	―	2011-03-24	2011-03-24	160	84
336	Chiba	Not known	vegetables	Cabbage			post-market	Ge	2011-03-23	―	2011-03-24	2011-03-24	ND	ND
337	Yamagata	Shirataka-machi	vegetables	Spinach			－	Ge	2011-03-24	―	2011-03-24	2011-03-24	120	3.8
338	Ibaraki	Hokota-shi	vegetables	Potherb mustard (Mizuna)		indoor	pre-market	Ge	2011-03-24	―	2011-03-24	2011-03-24	1200	213
339	Ibaraki	Hokota-shi	vegetables	Potherb mustard (Mizuna)		indoor	pre-market	Ge	2011-03-24	―	2011-03-24	2011-03-24	840	289
340	Ibaraki	Hokota-shi	vegetables	Potherb mustard (Mizuna)		indoor	pre-market	Ge	2011-03-24	―	2011-03-24	2011-03-24	880	233
341	Ibaraki	Namegata-shi	vegetables	Potherb mustard (Mizuna)		indoor	pre-market	Ge	2011-03-24	―	2011-03-24	2011-03-24	200	153
342	Nagano	Ueda-shi	vegetables	Spinach		indoor	pre-market	Ge	2011-03-24	―	2011-03-24	2011-03-24	120	ND
343	Nagano	Chikuma-shi	vegetables	Spinach			pre-market	Ge	2011-03-24	―	2011-03-24	2011-03-24	58	82
344	Nagano	Nagano-shi	milk/dairyproducts	Cattle milk			pre-market	Ge	2011-03-24	―	2011-03-24	2011-03-24	ND	ND
345	Ibaraki	Hokota-shi	vegetables	Parsley			post-market	Ge	2011-03-23	―	2011-03-24	2011-03-24	4400	170
346	Tokyo	Edogawa-ku	vegetables	Japanese mustard spinach (komatsuna)			pre-market	Ge	2011-03-23	―	2011-03-24	2011-03-24	1700	890
347	Tokyo	Edogawa-ku	vegetables	Japanese mustard spinach (komatsuna)		indoor	pre-market	Ge	2011-03-23	―	2011-03-24	2011-03-24	680	29
348	Tokyo	Edogawa-ku	vegetables	Green onion			pre-market	Ge	2011-03-23	―	2011-03-24	2011-03-24	300	33
349	Tokyo	Tachikawa-shi	vegetables	Green onion			pre-market	Ge	2011-03-23	―	2011-03-24	2011-03-24	440	54
350	Tokyo	Ome-shi	milk/dairyproducts	Cattle milk			pre-market	Ge	2011-03-23	―	2011-03-24	2011-03-24	25	ND
351	Tokyo	Tachikawa-shi	vegetables	Spinach			pre-market	Ge	2011-03-24	―	2011-03-24	2011-03-24	1300	108
352	Tokyo	Tachikawa-shi	vegetables	Japanese mustard spinach (komatsuna)			pre-market	Ge	2011-03-24	―	2011-03-24	2011-03-24	920	72
353	Tokyo	Edogawa-ku	vegetables	Japanese mustard spinach (komatsuna)			pre-market	Ge	2011-03-24	―	2011-03-24	2011-03-24	950	350
354	Chiba	Choshi-shi	fishery products	Chub mackerel	Scomber japonicus	Choshi fishery harbor	pre-market	Ge	2011-03-24	―	2011-03-25	2011-03-25	3.6	ND
355	Chiba	Choshi-shi	fishery products	Spear squid	Loligo bleekeri	Choshi fishery harbor	pre-market	Ge	2011-03-24	―	2011-03-25	2011-03-25	5.6	ND
356	Chiba	Choshi-shi	fishery products	Olive flounder	Paralichthys olivaceus	Choshi fishery harbor	pre-market	Ge	2011-03-24	―	2011-03-25	2011-03-25	2.5	ND
357	Chiba	Choshi-shi	fishery products	Japanese anchovy	Engraulis japonicus	Choshi fishery harbor	pre-market	Ge	2011-03-24	―	2011-03-25	2011-03-25	28	3
358	Tochigi	Not known	milk/dairyproducts	Cattle milk		Sampled in Northern area milk collection center with cooling facility	pre-market	Ge	2011-03-24	―	2011-03-25	2011-03-25	41	ND
359	Tochigi	Not known	milk/dairyproducts	Cattle milk		Sampled in Middle area milk collection center with cooling facility	pre-market	Ge	2011-03-24	―	2011-03-25	2011-03-25	41	ND
360	Tochigi	Not known	milk/dairyproducts	Cattle milk		Sampled in Southern area milk collection center with cooling facility	pre-market	Ge	2011-03-24	―	2011-03-25	2011-03-25	43	ND
361	Tochigi	Shimotsuke-shi	vegetables	Cucumber			pre-market	Ge	2011-03-24	―	2011-03-25	2011-03-25	26.9	14.3
362	Tochigi	Oyama-shi	vegetables	Cucumber			pre-market	Ge	2011-03-24	―	2011-03-25	2011-03-25	32.7	22.6
363	Tochigi	Oyama-shi	vegetables	Lettuce			pre-market	Ge	2011-03-24	―	2011-03-25	2011-03-25	23.8	10.9
364	Tochigi	Takanezawa-machi	vegetables	Asparagus			pre-market	Ge	2011-03-24	―	2011-03-25	2011-03-25	29.5	1.8
365	Tochigi	Utsunomiya-shi	vegetables	Asparagus			pre-market	Ge	2011-03-24	―	2011-03-25	2011-03-25	25.2	2
366	Tochigi	Sakura-shi	vegetables	Garland chrysanthemum			pre-market	Ge	2011-03-24	―	2011-03-25	2011-03-25	4340	153.2
367	Tochigi	Moka-shi	vegetables	Garland chrysanthemum			pre-market	Ge	2011-03-24	―	2011-03-25	2011-03-25	2080	148.2
368	Tochigi	Kaminokawa-machi	vegetables	Spinach			pre-market	Ge	2011-03-24	―	2011-03-25	2011-03-25	5230	652
369	Tochigi	Sano-shi	vegetables	Brassica leafy vegetable (Kakina)			pre-market	Ge	2011-03-24	―	2011-03-25	2011-03-25	1970	252
370	Kanagawa	Fujisawa-shi	vegetables	Spinach			pre-market	Ge	2011-03-23	―	2011-03-25	2011-03-25	600	47
371	Kanagawa	Sagamihara-shi	vegetables	Spinach			pre-market	Ge	2011-03-23	―	2011-03-25	2011-03-25	1300	185
372	Kanagawa	Yokohama-shi	vegetables	Japanese mustard spinach (komatsuna)			pre-market	Ge	2011-03-23	―	2011-03-25	2011-03-25	530	41
373	Kanagawa	Chigasaki-shi	vegetables	Japanese mustard spinach (komatsuna)			pre-market	Ge	2011-03-23	―	2011-03-25	2011-03-25	540	117
374	Kanagawa	Miura-shi	vegetables	Cabbage			pre-market	Ge	2011-03-23	―	2011-03-25	2011-03-25	ND	ND
375	Kanagawa	Yokosuka-shi	vegetables	Cabbage			pre-market	Ge	2011-03-23	―	2011-03-25	2011-03-25	ND	ND
376	Kanagawa	Not known	milk/dairyproducts	Cattle milk		Syonan	pre-market	Ge	2011-03-24	―	2011-03-25	2011-03-25	9.6	ND
377	Ibaraki	Namegata-shi	vegetables	Potherb mustard (Mizuna)		indoor	pre-market	Ge	2011-03-24	―	2011-03-25	2011-03-25	320	116
378	Niigata	Not known	vegetables	Spinach			post-market	Ge	2011-03-24	―	2011-03-25	2011-03-25	ND	ND
379	Niigata	Not known	vegetables	Spinach			post-market	Ge	2011-03-24	―	2011-03-25	2011-03-25	ND	ND
380	Niigata	Not known	vegetables	Japanese mustard spinach (komatsuna)			post-market	Ge	2011-03-24	―	2011-03-25	2011-03-25	ND	ND
381	Niigata	Not known	vegetables	Japanese mustard spinach (komatsuna)			post-market	Ge	2011-03-24	―	2011-03-25	2011-03-25	ND	ND
382	Niigata	Not known	vegetables	Strawberry			post-market	Ge	2011-03-24	―	2011-03-25	2011-03-25	ND	ND
383	Gunma	Not known	vegetables	Cucumber			post-market	Ge	2011-03-24	―	2011-03-25	2011-03-25	16	ND
384	Saitama	Not known	vegetables	Cucumber			post-market	Ge	2011-03-24	―	2011-03-25	2011-03-25	4.9	ND
385	Saitama	Not known	vegetables	Spinach			post-market	Ge	2011-03-24	―	2011-03-25	2011-03-25	380	95
386	Ibaraki	Not known	vegetables	Japanese mustard spinach (komatsuna)			post-market	Ge	2011-03-24	―	2011-03-25	2011-03-25	670	57
387	Gunma	Not known	vegetables	Qing-geng-cai			post-market	Ge	2011-03-24	―	2011-03-25	2011-03-25	270	28
388	Gunma	Not known	vegetables	Garland chrysanthemum			post-market	Ge	2011-03-24	―	2011-03-25	2011-03-25	580	88
389	Ehime	Ikata-cho	vegetables	Spinach			－	Ge	2011-03-25	―	2011-03-25	2011-03-25	ND	ND
390	Ehime	Matsuyama-shi	vegetables	Perilla (green leaf)			－	Ge	2011-03-24	―	2011-03-25	2011-03-25	ND	ND
391	Saitama	Saitama-shi	vegetables	Japanese mustard spinach (komatsuna)			pre-market	Ge	2011-03-24	―	2011-03-25	2011-03-25	660	9.1	7.1
392	Saitama	Kawagoe-shi	vegetables	Japanese mustard spinach (komatsuna)			pre-market	Ge	2011-03-24	―	2011-03-25	2011-03-25	700	16	15
393	Saitama	Tokorozawa-shi	vegetables	Spinach			pre-market	Ge	2011-03-24	―	2011-03-25	2011-03-25	1100	18	21
394	Saitama	Honjo-shi	vegetables	Spinach			pre-market	Ge	2011-03-24	―	2011-03-25	2011-03-25	710	54	48
395	Saitama	Honjo-shi	vegetables	Spinach			pre-market	Ge	2011-03-24	―	2011-03-25	2011-03-25	950	12	14
396	Saitama	Sayama-shi	vegetables	Potherb mustard (Mizuna)			pre-market	Ge	2011-03-24	―	2011-03-25	2011-03-25	130	16	26
397	Saitama	Misato-shi	vegetables	Japanese mustard spinach (komatsuna)			pre-market	Ge	2011-03-24	―	2011-03-25	2011-03-25	1000	18	14
398	Saitama	Misato-shi	vegetables	Potherb mustard (Mizuna)			pre-market	Ge	2011-03-24	―	2011-03-25	2011-03-25	990	27	28
399	Gunma	Isesaki-shi	vegetables	Tomato			pre-market	Ge	2011-03-24	―	2011-03-25	2011-03-25	6.05	0.61
400	Gunma	Shibukawa-shi	vegetables	Potherb mustard (Mizuna)			pre-market	Ge	2011-03-24	―	2011-03-25	2011-03-25	201	71.8
401	Gunma	Shinto-mura	vegetables	Qing-geng-cai			pre-market	Ge	2011-03-24	―	2011-03-25	2011-03-25	39.3	12.51
402	Gunma	Tatebayashi-shi	vegetables	Strawberry			pre-market	Ge	2011-03-24	―	2011-03-25	2011-03-25	28.4	2.63
403	Gunma	Isesaki-shi	vegetables	Spinach			pre-market	Ge	2011-03-24	―	2011-03-25	2011-03-25	1440	230
404	Gunma	Takasaki-shi	vegetables	Brassica leafy vegetable (Kakina)			pre-market	Ge	2011-03-24	―	2011-03-25	2011-03-25	872	148.6
405	Miyagi	Shiroishi-shi	milk/dairyproducts	Cattle milk			post-market	Ge	2011-03-25	―	2011-03-25	2011-03-25	6.4	ND
406	Miyagi	Osaki-shi	milk/dairyproducts	Cattle milk			post-market	Ge	2011-03-25	―	2011-03-25	2011-03-25	3	ND
407	Yamagata	Nagai-shi, Asahi-machi, Shirataka-machi	milk/dairyproducts	Cattle milk		Sampled in milk collection center with cooling facility	post-market	Ge	2011-03-25	―	2011-03-25	2011-03-25	4.5	ND
408	Yamagata	Obanazawa-shi	vegetables	Japanese mustard spinach (komatsuna)			pre-market	Ge	2011-03-25	―	2011-03-25	2011-03-25	23	ND
409	Chiba	Asahi-shi	vegetables	Garland chrysanthemum			pre-market	Ge	2011-03-22	―	2011-03-25	2011-03-25	2300	103
410	Chiba	Asahi-shi	vegetables	Garland chrysanthemum			pre-market	Ge	2011-03-22	―	2011-03-25	2011-03-25	2300	103
411	Chiba	Asahi-shi	vegetables	Cucumber			pre-market	Ge	2011-03-22	―	2011-03-25	2011-03-25	110	43
412	Chiba	Asahi-shi	vegetables	Strawberry			pre-market	Ge	2011-03-22	―	2011-03-25	2011-03-25	91	10.9
413	Chiba	Asahi-shi	vegetables	Cherry tomato			pre-market	Ge	2011-03-22	―	2011-03-25	2011-03-25	40	ND
414	Chiba	Asahi-shi	vegetables	Cabbage			pre-market	Ge	2011-03-22	―	2011-03-25	2011-03-25	40	5
415	Chiba	Asahi-shi	vegetables	Lettuce			pre-market	Ge	2011-03-22	―	2011-03-25	2011-03-25	1100	122
416	Chiba	Asahi-shi	vegetables	Parsley			pre-market	Ge	2011-03-22	―	2011-03-25	2011-03-25	3100	162
417	Chiba	Asahi-shi	vegetables	Zucchini			pre-market	Ge	2011-03-22	―	2011-03-25	2011-03-25	90	11.1
418	Chiba	Asahi-shi	vegetables	Sanchu asian lettuce			pre-market	Ge	2011-03-22	―	2011-03-25	2011-03-25	2800	66
419	Chiba	Asahi-shi	vegetables	Rapeseed (bud)			pre-market	Ge	2011-03-22	―	2011-03-25	2011-03-25	1200	171
420	Chiba	Asahi-shi	vegetables	Japanese honewort (Mitsuba)			pre-market	Ge	2011-03-22	―	2011-03-25	2011-03-25	1900	89
421	Chiba	Asahi-shi	vegetables	Eggplant			pre-market	Ge	2011-03-22	―	2011-03-25	2011-03-25	86	ND
422	Chiba	Asahi-shi	vegetables	Celery			pre-market	Ge	2011-03-22	―	2011-03-25	2011-03-25	2100	92
423	Chiba	Asahi-shi	vegetables	Qing-geng-cai			pre-market	Ge	2011-03-22	―	2011-03-25	2011-03-25	2200	106
424	Chiba	Tateyama-shi	vegetables	Spinach			pre-market	Ge	2011-03-24	―	2011-03-25	2011-03-25	1100	128
425	Chiba	Sodegaura-shi	vegetables	Spinach			pre-market	Ge	2011-03-24	―	2011-03-25	2011-03-25	420	ND
426	Chiba	Tako-machi	vegetables	Spinach			pre-market	Ge	2011-03-24	―	2011-03-25	2011-03-25	3500	46
427	Chiba	Funabashi-shi	vegetables	Japanese mustard spinach (komatsuna)			pre-market	Ge	2011-03-24	―	2011-03-25	2011-03-25	490	20.2
428	Chiba	Sammu-shi	vegetables	Japanese mustard spinach (komatsuna)			pre-market	Ge	2011-03-24	―	2011-03-25	2011-03-25	1700	15.2
429	Chiba	Tomisato-shi	vegetables	Japanese mustard spinach (komatsuna)			pre-market	Ge	2011-03-24	―	2011-03-25	2011-03-25	590	23.7
430	Chiba	Kimitsu-shi	vegetables	Cabbage			pre-market	Ge	2011-03-24	―	2011-03-25	2011-03-25	ND	5.6
431	Chiba	Isumi-shi	vegetables	Cabbage			pre-market	Ge	2011-03-24	―	2011-03-25	2011-03-25	24	ND
432	Chiba	Chiba-shi	vegetables	Cabbage			pre-market	Ge	2011-03-24	―	2011-03-25	2011-03-25	ND	ND
433	Ibaraki	Koga-shi	vegetables	Leaf lettuce (red)			post-market	Ge	―	―	2011-03-25	2011-03-25	2300	150
434	Chiba	Minamiboso-shi	milk/dairyproducts	Cattle milk			post-market	Ge	2011-03-23	―	2011-03-24	2011-03-25	5.01	0.519
435	Chiba	Kisarazu-shi	milk/dairyproducts	Cattle milk			post-market	Ge	2011-03-23	―	2011-03-24	2011-03-25	12	0.536
436	Chiba	Tako-machi	milk/dairyproducts	Cattle milk			post-market	Ge	2011-03-23	―	2011-03-24	2011-03-25	30.7	4.99
437	Fukushima	Fukushima-shi	vegetables	Strawberry			pre-market	Ge	2011-03-24	―	2011-03-25	2011-03-26	11	ND	ND
438	Fukushima	Aizuwakamatsu-shi	vegetables	Strawberry			pre-market	Ge	2011-03-24	―	2011-03-25	2011-03-26	4	ND	ND
439	Fukushima	Koriyama-shi	vegetables	Chinese chive			pre-market	Ge	2011-03-24	―	2011-03-25	2011-03-26	160	ND	ND
440	Fukushima	Iwaki-shi	vegetables	Strawberry			pre-market	Ge	2011-03-24	―	2011-03-25	2011-03-26	1400	110	110
441	Fukushima	Shirakawa-shi	vegetables	Chinese chive			pre-market	Ge	2011-03-24	―	2011-03-25	2011-03-26	200	ND	ND
442	Fukushima	Sukagawa-shi	vegetables	Cucumber			pre-market	Ge	2011-03-24	―	2011-03-25	2011-03-26	9.4	ND	ND
443	Fukushima	Kitakata-shi	vegetables	Asparagus			pre-market	Ge	2011-03-24	―	2011-03-25	2011-03-26	ND	ND	ND
444	Fukushima	Nihonmatsu-shi	vegetables	Cucumber			pre-market	Ge	2011-03-24	―	2011-03-25	2011-03-26	36	12	15
445	Fukushima	Tamura-shi	vegetables	Strawberry			pre-market	Ge	2011-03-24	―	2011-03-25	2011-03-26	36	ND	ND
446	Fukushima	Date-shi	vegetables	Japanese horseradish (leaf)			pre-market	Ge	2011-03-24	―	2011-03-25	2011-03-26	2500	330	340
447	Fukushima	Motomiya-shi	vegetables	Asparagus			pre-market	Ge	2011-03-24	―	2011-03-25	2011-03-26	11	11	ND
448	Fukushima	Kori-machi	vegetables	Strawberry			pre-market	Ge	2011-03-24	―	2011-03-25	2011-03-26	18	ND	ND
449	Fukushima	Kunimi-machi	vegetables	Chinese chive			pre-market	Ge	2011-03-24	―	2011-03-25	2011-03-26	150	21	ND
450	Fukushima	Kawamata-machi	vegetables	Aralia elata (shoot)	Aralia elata		pre-market	Ge	2011-03-24	―	2011-03-25	2011-03-26	77	ND	ND
451	Fukushima	Otama-mura	vegetables	Strawberry			pre-market	Ge	2011-03-24	―	2011-03-25	2011-03-26	9.8	ND	ND
452	Fukushima	Kagamiishi-machi	vegetables	Strawberry			pre-market	Ge	2011-03-24	―	2011-03-25	2011-03-26	18	ND	ND
453	Fukushima	Tenei-mura	vegetables	Chinese chive			pre-market	Ge	2011-03-24	―	2011-03-25	2011-03-26	250	13	17
454	Fukushima	Nishiaizu-machi	vegetables	Spinach			pre-market	Ge	2011-03-24	―	2011-03-25	2011-03-26	24	ND	ND
455	Fukushima	Aizubange-machi	vegetables	Japanese mustard spinach (komatsuna)			pre-market	Ge	2011-03-24	―	2011-03-25	2011-03-26	56	ND	ND
456	Fukushima	Yugawa-mura	vegetables	Leaf lettuce			pre-market	Ge	2011-03-24	―	2011-03-25	2011-03-26	30	ND	ND
457	Fukushima	Aizumisato-machi	vegetables	Spinach			pre-market	Ge	2011-03-24	―	2011-03-25	2011-03-26	62	ND	ND
458	Fukushima	Nishigo-mura	vegetables	Eruca sativa (Rocket)			pre-market	Ge	2011-03-24	―	2011-03-25	2011-03-26	61	26	26
459	Fukushima	Izumizaki-mura	vegetables	Cucumber			pre-market	Ge	2011-03-24	―	2011-03-25	2011-03-26	14	9.7	ND
460	Fukushima	Nakajima-mura	vegetables	Potherb mustard (Mizuna)			pre-market	Ge	2011-03-24	―	2011-03-25	2011-03-26	260	46	58
461	Fukushima	Yabuki-machi	vegetables	Tomato			pre-market	Ge	2011-03-24	―	2011-03-25	2011-03-26	ND	ND	ND
462	Fukushima	Tanagura-machi	vegetables	Strawberry			pre-market	Ge	2011-03-24	―	2011-03-25	2011-03-26	7.4	ND	ND
463	Fukushima	Yamatsuri-machi	vegetables	Strawberry			pre-market	Ge	2011-03-24	―	2011-03-25	2011-03-26	8.6	ND	ND
464	Fukushima	Hanawa-machi	vegetables	Strawberry			pre-market	Ge	2011-03-24	―	2011-03-25	2011-03-26	5.4	ND	ND
465	Fukushima	Samegawa-mura	vegetables	Japanese mustard spinach (komatsuna)			pre-market	Ge	2011-03-24	―	2011-03-25	2011-03-26	1200	68	68
466	Fukushima	Ishikawa-machi	vegetables	Chinese chive			pre-market	Ge	2011-03-24	―	2011-03-25	2011-03-26	150	ND	ND
467	Fukushima	Tamakawa-mura	vegetables	Tomato			pre-market	Ge	2011-03-24	―	2011-03-25	2011-03-26	8.1	ND	ND
468	Fukushima	Hirata-mura	vegetables	Rapeseed (bud)			pre-market	Ge	2011-03-24	―	2011-03-25	2011-03-26	540	39	34
469	Fukushima	Asakawa-machi	vegetables	Cucumber			pre-market	Ge	2011-03-24	―	2011-03-25	2011-03-26	14	ND	ND
470	Fukushima	Furudono-machi	vegetables	Cherry tomato			pre-market	Ge	2011-03-24	―	2011-03-25	2011-03-26	7	ND	ND
471	Fukushima	Miharu-machi	vegetables	Strawberry			pre-market	Ge	2011-03-24	―	2011-03-25	2011-03-26	8.3	ND	ND
472	Fukushima	Ono-machi	vegetables	Japanese mustard spinach (komatsuna)			pre-market	Ge	2011-03-24	―	2011-03-25	2011-03-26	390	26	16
473	Fukushima	Iitate-mura	vegetables	Aralia elata (shoot)	Aralia elata		pre-market	Ge	2011-03-24	―	2011-03-25	2011-03-26	68	ND	ND
474	Niigata	Not known	vegetables	Japanese mustard spinach (komatsuna)			post-market	Ge	2011-03-25	―	―	2011-03-26	ND	ND
475	Niigata	Not known	vegetables	Japanese mustard spinach (komatsuna)			post-market	Ge	2011-03-25	―	―	2011-03-26	ND	ND
476	Niigata	Not known	vegetables	Garland chrysanthemum			post-market	Ge	2011-03-25	―	―	2011-03-26	ND	ND
477	Niigata	Not known	vegetables	Spinach			post-market	Ge	2011-03-25	―	―	2011-03-26	ND	ND
478	Niigata	Not known	vegetables	Strawberry			post-market	Ge	2011-03-25	―	―	2011-03-26	ND	ND
479	Niigata	Not known	vegetables	Cucumber			post-market	Ge	2011-03-25	―	―	2011-03-26	ND	ND
480	Ibaraki	Not known	vegetables	Chinese cabbage			post-market	Ge	2011-03-25	―	―	2011-03-26	100	13.5
481	Ibaraki	Not known	vegetables	Chinese cabbage			post-market	Ge	2011-03-25	―	―	2011-03-26	62	ND
482	Gunma	Not known	vegetables	Qing-geng-cai			post-market	Ge	2011-03-25	―	―	2011-03-26	71	22
483	Gunma	Not known	vegetables	Cucumber			post-market	Ge	2011-03-25	―	―	2011-03-26	16	ND
484	Gunma	Not known	vegetables	Tomato			post-market	Ge	2011-03-25	―	―	2011-03-26	5.5	ND
485	Gunma	Not known	vegetables	Garland chrysanthemum			post-market	Ge	2011-03-25	―	―	2011-03-26	540	53
486	Yamagata	Yuza-machi	vegetables	Spring onion (not forming bulb)			pre-market	Ge	2011-03-26	―	2011-03-26	2011-03-26	ND	ND
487	Gunma	Midori-shi	vegetables	Cherry tomato			pre-market	Ge	2011-03-25	―	2011-03-26	2011-03-26	11.6	2.82
488	Gunma	Isesaki-shi	vegetables	Eggplant			pre-market	Ge	2011-03-25	―	2011-03-26	2011-03-26	8.38	3.47
489	Gunma	Fujioka-shi	vegetables	Strawberry			pre-market	Ge	2011-03-25	―	2011-03-26	2011-03-26	28.2	3.43
490	Gunma	Ota-shi	vegetables	Watermelon			pre-market	Ge	2011-03-25	―	2011-03-26	2011-03-26	3.28	1.76
491	Gunma	Showa-mura	vegetables	Spinach			pre-market	Ge	2011-03-25	―	2011-03-26	2011-03-26	644	163.1
492	Gunma	Showa-mura	vegetables	Asparagus			pre-market	Ge	2011-03-25	―	2011-03-26	2011-03-26	6.56	2.41
493	Gunma	Tomioka-shi	vegetables	Aralia elata (shoot)	Aralia elata		pre-market	Ge	2011-03-25	―	2011-03-26	2011-03-26	7.99	3.34
494	Gunma	Kanra-machi	vegetables	Brassica leafy vegetable (Nozawana)			pre-market	Ge	2011-03-25	―	2011-03-26	2011-03-26	248	67.6
495	Gunma	Maebashi-shi	vegetables	Japanese honewort (Mitsuba)			pre-market	Ge	2011-03-25	―	2011-03-26	2011-03-26	333	44
496	Ibaraki	Yachiyo-machi	vegetables	Leaf lettuce (red)		indoor	pre-market	Ge	2011-03-26	―	2011-03-26	2011-03-26	430	74
497	Ibaraki	Bando-shi	vegetables	Leaf lettuce (red)		indoor	pre-market	Ge	2011-03-26	―	2011-03-26	2011-03-26	430	64
498	Ibaraki	Koga-shi	vegetables	Leaf lettuce (red)			pre-market	Ge	2011-03-26	―	2011-03-26	2011-03-26	350	51
499	Niigata	Not known	vegetables	Japanese mustard spinach (komatsuna)			post-market	Ge	2011-03-26	―	2011-03-27	2011-03-27	ND	ND
500	Niigata	Not known	vegetables	Garland chrysanthemum			post-market	Ge	2011-03-26	―	2011-03-27	2011-03-27	ND	ND
501	Niigata	Not known	vegetables	Garland chrysanthemum			post-market	Ge	2011-03-26	―	2011-03-27	2011-03-27	ND	ND
502	Niigata	Not known	vegetables	Cucumber			post-market	Ge	2011-03-26	―	2011-03-27	2011-03-27	ND	ND
503	Niigata	Not known	vegetables	Strawberry			post-market	Ge	2011-03-26	―	2011-03-27	2011-03-27	ND	ND
504	Ibaraki	Not known	vegetables	Chinese cabbage			post-market	Ge	2011-03-26	―	2011-03-27	2011-03-27	ND	ND
505	Tochigi	Not known	vegetables	Lettuce			post-market	Ge	2011-03-26	―	2011-03-27	2011-03-27	41	ND
506	Gunma	Not known	vegetables	Spring onion (not forming bulb)			post-market	Ge	2011-03-26	―	2011-03-27	2011-03-27	64	ND
507	Gunma	Not known	vegetables	Cucumber			post-market	Ge	2011-03-26	―	2011-03-27	2011-03-27	24	ND
508	Gunma	Not known	vegetables	Cucumber			post-market	Ge	2011-03-26	―	2011-03-27	2011-03-27	13	ND
509	Fukushima	Fukushima-shi	vegetables	Shiitake	Lentinula edodes	wood-log cultivation indoor	pre-market	Ge	2011-03-26	―	2011-03-27	2011-03-27	69	ND	ND
510	Fukushima	Koriyama-shi	vegetables	Shiitake	Lentinula edodes	wood-log cultivation indoor	pre-market	Ge	2011-03-25	―	2011-03-27	2011-03-27	18	7.4	5.9
511	Fukushima	Koriyama-shi	vegetables	Shiitake	Lentinula edodes	wood-log cultivation indoor	pre-market	Ge	2011-03-25	―	2011-03-27	2011-03-27	ND	ND	ND
512	Fukushima	Iwaki-shi	vegetables	Shiitake	Lentinula edodes	wood-log cultivation indoor	pre-market	Ge	2011-03-25	―	2011-03-27	2011-03-27	68	33	33
513	Fukushima	Shirakawa-shi	vegetables	Shiitake	Lentinula edodes	wood-log cultivation indoor	pre-market	Ge	2011-03-26	―	2011-03-27	2011-03-27	10	ND	ND
514	Fukushima	Nihonmatsu-shi	vegetables	Shiitake	Lentinula edodes	wood-log cultivation indoor	pre-market	Ge	2011-03-26	―	2011-03-27	2011-03-27	21	ND	7
515	Fukushima	Minamiaizu-machi	vegetables	Shiitake	Lentinula edodes	wood-log cultivation indoor	pre-market	Ge	2011-03-26	―	2011-03-27	2011-03-27	ND	ND	ND
516	Fukushima	Nishiaizu-machi	vegetables	Shiitake	Lentinula edodes	wood-log cultivation indoor	pre-market	Ge	2011-03-25	―	2011-03-27	2011-03-27	ND	ND	ND
517	Fukushima	Nakajima-mura	vegetables	Shiitake	Lentinula edodes	wood-log cultivation indoor	pre-market	Ge	2011-03-26	―	2011-03-27	2011-03-27	23	ND	4.9
518	Fukushima	Yamatsuri-machi	vegetables	Shiitake	Lentinula edodes	wood-log cultivation indoor	pre-market	Ge	2011-03-26	―	2011-03-27	2011-03-27	ND	ND	ND
519	Fukushima	Ishikawa-machi	vegetables	Shiitake	Lentinula edodes	wood-log cultivation indoor	pre-market	Ge	2011-03-25	―	2011-03-27	2011-03-27	17	ND	ND
520	Fukushima	Hirata-mura	vegetables	Shiitake	Lentinula edodes	wood-log cultivation indoor	pre-market	Ge	2011-03-25	―	2011-03-27	2011-03-27	58	ND	ND
521	Fukushima	Motomiya-shi	vegetables	Shiitake	Lentinula edodes	wood-log cultivation indoor	pre-market	Ge	2011-03-26	―	2011-03-27	2011-03-27	26	ND	ND
522	Fukushima	Hanawa-machi	vegetables	Shiitake	Lentinula edodes	wood-log cultivation indoor	pre-market	Ge	2011-03-26	―	2011-03-27	2011-03-27	18	ND	4.8
523	Fukushima	Koriyama-shi	vegetables	Pholiota nameko (mushroom)	Pholiota nameko	indoor	pre-market	Ge	2011-03-25	―	2011-03-27	2011-03-27	ND	ND	ND
524	Fukushima	Iwaki-shi	vegetables	Pholiota nameko (mushroom)	Pholiota nameko	indoor	pre-market	Ge	2011-03-25	―	2011-03-27	2011-03-27	40	13	20
525	Fukushima	Minamiaizu-machi	vegetables	Pholiota nameko (mushroom)	Pholiota nameko	indoor	pre-market	Ge	2011-03-26	―	2011-03-27	2011-03-27	ND	ND	ND
526	Fukushima	Fukushima-shi	vegetables	Grifola frondosa (mushroom)	Grifola frondosa	indoor	pre-market	Ge	2011-03-26	―	2011-03-27	2011-03-27	22	ND	ND
527	Fukushima	Sukagawa-shi	vegetables	Grifola frondosa (mushroom)	Grifola frondosa	indoor	pre-market	Ge	2011-03-25	―	2011-03-27	2011-03-27	63	22	16
528	Fukushima	Koriyama-shi	vegetables	Enokitake (mushroom)	Flammulina velutipes	indoor	pre-market	Ge	2011-03-25	―	2011-03-27	2011-03-27	6.4	ND	ND
529	Fukushima	Iwaki-shi	vegetables	Pleurotus eryngii (mushroom)	Pleurotus eryngii	indoor	pre-market	Ge	2011-03-25	―	2011-03-27	2011-03-27	27	ND	ND
530	Yamagata	Mamurogawa-machi	vegetables	Hosta montana	Hosta montana		pre-market	Ge	2011-03-27	―	2011-03-27	2011-03-27	ND	ND
531	Yamagata	Yamagata-shi	vegetables	Cucumber			pre-market	Ge	2011-03-27	―	2011-03-27	2011-03-27	ND	1.3
532	Niigata	Not known	vegetables	Japanese mustard spinach (komatsuna)			post-market	Ge	2011-03-27	―	―	2011-03-28	ND	ND
533	Niigata	Not known	vegetables	Japanese mustard spinach (komatsuna)			post-market	Ge	2011-03-27	―	―	2011-03-28	ND	ND
534	Niigata	Not known	vegetables	Japanese mustard spinach (komatsuna)			post-market	Ge	2011-03-27	―	―	2011-03-28	ND	ND
535	Niigata	Not known	vegetables	Japanese mustard spinach (komatsuna)			post-market	Ge	2011-03-27	―	―	2011-03-28	ND	ND
536	Saitama	Not known	vegetables	Japanese mustard spinach (komatsuna)			post-market	Ge	2011-03-27	―	―	2011-03-28	240	35
537	Gunma	Not known	vegetables	Potherb mustard (Mizuna)			post-market	Ge	2011-03-27	―	―	2011-03-28	110	36
538	Gunma	Not known	vegetables	Spring onion (not forming bulb)			post-market	Ge	2011-03-27	―	―	2011-03-28	ND	ND
539	Gunma	Not known	vegetables	Cucumber			post-market	Ge	2011-03-27	―	―	2011-03-28	17	23
540	Chiba	Not known	milk/dairyproducts	Cattle milk			post-market	Ge	2011-03-24	―	―	2011-03-28	28.5	1.8	1.9
541	Chiba	Not known	milk/dairyproducts	Cattle milk			post-market	Ge	2011-03-24	―	―	2011-03-28	15	1.3	1.4
542	Chiba	Not known	milk/dairyproducts	Cattle milk			post-market	Ge	2011-03-24	―	―	2011-03-28	10.7	1.1	1
543	Chiba	Ichihara-shi	vegetables	Japanese mustard spinach (komatsuna)			pre-market	Ge	2011-03-27	―	―	2011-03-28	890	204
544	Chiba	Futtsu-shi	vegetables	Japanese mustard spinach (komatsuna)			pre-market	Ge	2011-03-27	―	―	2011-03-28	160	10.7
545	Chiba	Mobara-shi	vegetables	Japanese mustard spinach (komatsuna)			pre-market	Ge	2011-03-27	―	―	2011-03-28	1100	17
546	Chiba	Chosei-mura	vegetables	Potherb mustard (Mizuna)			pre-market	Ge	2011-03-27	―	―	2011-03-28	630	14.6
547	Yamagata	Mamurogawa-machi	vegetables	Aralia elata (shoot)	Aralia elata		pre-market	Ge	2011-03-28	―	2011-03-28	2011-03-28	ND	ND
548	Fukushima	Date-shi	meat/egg	Chicken egg			pre-market	Ge	2011-03-26	―	2011-03-27	2011-03-28	44	ND	ND
549	Fukushima	Hirata-mura	meat/egg	Chicken egg			pre-market	Ge	2011-03-27	―	2011-03-27	2011-03-28	45	ND	ND
550	Fukushima	Ishikawa-machi	meat/egg	Chicken egg			pre-market	Ge	2011-03-26	―	2011-03-27	2011-03-28	14	ND	ND
551	Fukushima	Fukushima-shi	meat/egg	Chicken egg			pre-market	Ge	2011-03-27	―	2011-03-27	2011-03-28	17	ND	ND
552	Fukushima	Asakawa-machi	meat/egg	Chicken egg			pre-market	Ge	2011-03-27	―	2011-03-27	2011-03-28	22	6.5	4.9
553	Fukushima	Yamatsuri-machi	meat/egg	Chicken egg			pre-market	Ge	2011-03-26	―	2011-03-27	2011-03-28	23	ND	ND
554	Fukushima	Hanawa-machi	meat/egg	Chicken egg			pre-market	Ge	2011-03-26	―	2011-03-27	2011-03-28	28	ND	ND
555	Miyagi	Kawasaki-machi	vegetables	Spinach			pre-market	Ge	2011-03-25	―	2011-03-28	2011-03-28	293.8	4.6
556	Miyagi	Wakuya-cho	vegetables	Spinach			pre-market	Ge	2011-03-25	―	2011-03-28	2011-03-28	77	3.7
557	Miyagi	Watari-cho	vegetables	Garland chrysanthemum			pre-market	Ge	2011-03-25	―	2011-03-28	2011-03-28	623.9	5.8
558	Miyagi	Sendai-shi	vegetables	Japanese mustard spinach (komatsuna)			pre-market	Ge	2011-03-25	―	2011-03-28	2011-03-28	373.6	119.8
559	Chiba	Kujukuri-machi	fishery products	Clam	Meretrix lamarckii	Katagai fishery harbor	pre-market	Ge	2011-03-26	―	―	2011-03-29	29	ND
560	Chiba	Kamogawa-shi	fishery products	Japanese amberjack	Seriola quinqueraduata	Kamogawa fishery harbor	pre-market	Ge	2011-03-27	―	―	2011-03-29	6.4	ND
561	Chiba	Funabashi-shi	fishery products	Japanese seabass	Lateolabrax japonicus	Funabashi harbor	pre-market	Ge	2011-03-25	―	―	2011-03-29	5.9	ND
562	Niigata	Not known	vegetables	Spinach			post-market	Ge	2011-03-28	―	―	2011-03-29	ND	ND
563	Niigata	Not known	vegetables	Japanese mustard spinach (komatsuna)			post-market	Ge	2011-03-28	―	―	2011-03-29	ND	ND
564	Niigata	Not known	vegetables	Japanese mustard spinach (komatsuna)			post-market	Ge	2011-03-28	―	―	2011-03-29	ND	ND
565	Niigata	Not known	vegetables	Japanese mustard spinach (komatsuna)			post-market	Ge	2011-03-28	―	―	2011-03-29	ND	ND
566	Niigata	Not known	vegetables	Strawberry			post-market	Ge	2011-03-28	―	―	2011-03-29	ND	ND
567	Saitama	Not known	vegetables	Spinach			post-market	Ge	2011-03-28	―	―	2011-03-29	460	58
568	Gunma	Not known	vegetables	Potherb mustard (Mizuna)			post-market	Ge	2011-03-28	―	―	2011-03-29	100	31
569	Ibaraki	Not known	vegetables	Lettuce			post-market	Ge	2011-03-28	―	―	2011-03-29	38	22
570	Gunma	Not known	vegetables	Garland chrysanthemum			post-market	Ge	2011-03-28	―	―	2011-03-29	190	71
571	Saitama	Not known	vegetables	Cucumber			post-market	Ge	2011-03-28	―	―	2011-03-29	6.7	5.2
572	Tochigi	Not known	vegetables	Strawberry			post-market	Ge	2011-03-28	―	―	2011-03-29	15	ND
573	Gunma	Maebashi-shi	vegetables	Spinach			pre-market	Ge	2011-03-28	―	2011-03-29	2011-03-29	330	380
574	Gunma	Maebashi-shi	vegetables	Potherb mustard (Mizuna)		indoor	pre-market	Ge	2011-03-28	―	2011-03-29	2011-03-29	110	35
575	Gunma	Maebashi-shi	vegetables	Brassica leafy vegetable (Kakina)			pre-market	Ge	2011-03-28	―	2011-03-29	2011-03-29	220	157
576	Gunma	Takasaki-shi	vegetables	Spinach			pre-market	Ge	2011-03-28	―	2011-03-29	2011-03-29	140	151
577	Gunma	Takasaki-shi	vegetables	Spinach		indoor	pre-market	Ge	2011-03-28	―	2011-03-29	2011-03-29	71	11.3
578	Gunma	Takasaki-shi	vegetables	Qing-geng-cai		indoor	pre-market	Ge	2011-03-28	―	2011-03-29	2011-03-29	56	6.7
579	Gunma	Takasaki-shi	vegetables	Brassica leafy vegetable (Kakina)			pre-market	Ge	2011-03-28	―	2011-03-29	2011-03-29	270	380
580	Gunma	Tatebayashi-shi	vegetables	Tomato		indoor	pre-market	Ge	2011-03-28	―	2011-03-29	2011-03-29	ND	ND
581	Gunma	Annaka-shi	vegetables	Spinach			pre-market	Ge	2011-03-28	―	2011-03-29	2011-03-29	310	330
582	Gunma	Showa-mura	vegetables	Giant butterbur	Petasitea japonicus	indoor	pre-market	Ge	2011-03-28	―	2011-03-29	2011-03-29	ND	8.7
583	Gunma	Showa-mura	vegetables	Aralia cordata	Aralia cordata	indoor	pre-market	Ge	2011-03-28	―	2011-03-29	2011-03-29	ND	ND
584	Gunma	Meiwa-machi	vegetables	Eggplant		indoor	pre-market	Ge	2011-03-28	―	2011-03-29	2011-03-29	ND	ND
585	Nagano	Nagano-shi	vegetables	Spinach		indoor	pre-market	Ge	2011-03-27	―	2011-03-29	2011-03-29	ND	ND	ND
586	Nagano	Azumino-shi	vegetables	Spinach		indoor	pre-market	Ge	2011-03-27	―	2011-03-29	2011-03-29	ND	ND	ND
587	Nagano	Ina-shi	vegetables	Spinach		indoor	pre-market	Ge	2011-03-27	―	2011-03-29	2011-03-29	ND	ND	ND
588	Kanagawa	Isehara-shi	milk/dairyproducts	Cattle milk			－	Ge	2011-03-28	―	2011-03-29	2011-03-29	2.1	ND
589	Kanagawa	Yokohama-shi	meat/egg	Pig meat			pre-market	Ge	2011-03-28	―	2011-03-29	2011-03-29	－	ND
590	Kanagawa	Yokohama-shi	fishery products	Japanese common sea cucumber	Stichopus japonicus	Shiba fishery harbor	pre-market	Ge	2011-03-28	―	2011-03-29	2011-03-29	－	ND
591	Kanagawa	Odawara-shi	fishery products	Southern mackerel	Scomber australasicus	Odawara fishery harbor	pre-market	Ge	2011-03-29	―	2011-03-29	2011-03-29	－	ND
592	Kanagawa	Odawara-shi	fishery products	Japanese anchovy	Engraulis japonicus	Odawara fishery harbor	pre-market	Ge	2011-03-29	―	2011-03-29	2011-03-29	－	ND
593	Yamagata	Sakata-shi	vegetables	Strawberry			pre-market	Ge	2011-03-29	―	2011-03-29	2011-03-29	ND	ND
594	Chiba	Choshi-shi	fishery products	Japanese sardine	Sardinops melanostictus	Choshi fishery harbor	pre-market	Ge	2011-03-28	―	2011-03-30	2011-03-30	16	ND
595	Ibaraki	Bando-shi	vegetables	Chinese cabbage			post-market	Ge	2011-03-30	―	2011-03-30	2011-03-30	66	23
596	Gunma	Midori-shi	vegetables	Spring onion (not forming bulb)			post-market	Ge	2011-03-30	―	2011-03-30	2011-03-30	69	ND
597	Chiba	Asahi-shi	vegetables	Spring onion (not forming bulb)			post-market	Ge	2011-03-30	―	2011-03-30	2011-03-30	410	ND
598	Kanagawa	Ebina-shi	vegetables	Spinach			pre-market	Ge	2011-03-29	―	2011-03-30	2011-03-30	650	139
599	Kanagawa	Oi-machi	vegetables	Spinach			pre-market	Ge	2011-03-29	―	2011-03-30	2011-03-30	1000	136
600	Kanagawa	Hiratsuka-shi	vegetables	Japanese mustard spinach (komatsuna)			pre-market	Ge	2011-03-29	―	2011-03-30	2011-03-30	130	108
601	Kanagawa	Miura-shi	vegetables	Cabbage			pre-market	Ge	2011-03-29	―	2011-03-30	2011-03-30	ND	ND
602	Niigata	Not known	vegetables	Spinach			post-market	Ge	2011-03-29	―	2011-03-30	2011-03-30	ND	ND
603	Niigata	Not known	vegetables	Japanese mustard spinach (komatsuna)			post-market	Ge	2011-03-29	―	2011-03-30	2011-03-30	ND	ND
604	Niigata	Not known	vegetables	Japanese mustard spinach (komatsuna)			post-market	Ge	2011-03-29	―	2011-03-30	2011-03-30	ND	ND
605	Niigata	Not known	vegetables	Cucumber			post-market	Ge	2011-03-29	―	2011-03-30	2011-03-30	ND	ND
606	Niigata	Not known	vegetables	Strawberry			post-market	Ge	2011-03-29	―	2011-03-30	2011-03-30	ND	ND
607	Niigata	Not known	vegetables	Strawberry			post-market	Ge	2011-03-29	―	2011-03-30	2011-03-30	ND	ND
608	Ibaraki	Not known	vegetables	Lettuce			post-market	Ge	2011-03-29	―	2011-03-30	2011-03-30	27	ND
609	Ibaraki	Not known	vegetables	Leaf lettuce			post-market	Ge	2011-03-29	―	2011-03-30	2011-03-30	ND	ND
610	Gunma	Not known	vegetables	Qing-geng-cai			post-market	Ge	2011-03-29	―	2011-03-30	2011-03-30	68	ND
611	Saitama	Not known	vegetables	Spring onion (not forming bulb)			post-market	Ge	2011-03-29	―	2011-03-30	2011-03-30	63	ND
612	Gunma	Not known	vegetables	Spring onion (not forming bulb)			post-market	Ge	2011-03-29	―	2011-03-30	2011-03-30	11	ND
613	Gunma	Not known	vegetables	Tomato			post-market	Ge	2011-03-29	―	2011-03-30	2011-03-30	ND	ND
614	Fukushima	Fukushima-shi	vegetables	Chives			pre-market	Ge	2011-03-28	―	2011-03-30	2011-03-30	250	120	110
615	Fukushima	Aizuwakamatsu-shi	vegetables	Cabbage			pre-market	Ge	2011-03-28	―	2011-03-30	2011-03-30	ND	ND	ND
616	Fukushima	Koriyama-shi	vegetables	Cabbage			pre-market	Ge	2011-03-28	―	2011-03-30	2011-03-30	ND	10	ND
617	Fukushima	Iwaki-shi	vegetables	Broccoli			pre-market	Ge	2011-03-28	―	2011-03-30	2011-03-30	2300	330	360
618	Fukushima	Shirakawa-shi	vegetables	Brassica leafy vegetable (Aburana)			pre-market	Ge	2011-03-28	―	2011-03-30	2011-03-30	550	710	680
619	Fukushima	Sukagawa-shi	vegetables	Turnip			pre-market	Ge	2011-03-28	―	2011-03-30	2011-03-30	330	220	200
620	Fukushima	Soma-shi	vegetables	Spring onion (not forming bulb)			pre-market	Ge	2011-03-28	―	2011-03-30	2011-03-30	13	ND	ND
621	Fukushima	Nihonmatsu-shi	vegetables	Brassica leafy vegetable (Kousaitai)			pre-market	Ge	2011-03-28	―	2011-03-30	2011-03-30	2400	4500	4500
622	Fukushima	Tamura-shi	vegetables	Spinach			pre-market	Ge	2011-03-28	―	2011-03-30	2011-03-30	8400	8200	8400
623	Fukushima	Minamisoma-shi	vegetables	Cabbage			pre-market	Ge	2011-03-28	―	2011-03-30	2011-03-30	140	42	51
624	Fukushima	Date-shi	vegetables	Broccoli			pre-market	Ge	2011-03-28	―	2011-03-30	2011-03-30	420	520	540
625	Fukushima	Motomiya-shi	vegetables	Brassica leafy vegetable (Kukitachina)			pre-market	Ge	2011-03-28	―	2011-03-30	2011-03-30	3000	9300	9400
626	Fukushima	Kori-machi	vegetables	Broccoli			pre-market	Ge	2011-03-28	―	2011-03-30	2011-03-30	400	630	630
627	Fukushima	Kunimi-machi	vegetables	Broccoli			pre-market	Ge	2011-03-28	―	2011-03-30	2011-03-30	340	700	710
628	Fukushima	Kawamata-machi	vegetables	Brassica leafy vegetable (Shinobufuyuna)			pre-market	Ge	2011-03-28	―	2011-03-30	2011-03-30	3600	5200	5300
629	Fukushima	Otama-mura	vegetables	Spinach			pre-market	Ge	2011-03-28	―	2011-03-30	2011-03-30	5900	17000	17000
630	Fukushima	Kagamiishi-machi	vegetables	Broccoli			pre-market	Ge	2011-03-28	―	2011-03-30	2011-03-30	4400	2100	2100
631	Fukushima	Tenei-mura	vegetables	Japanese butterbur scape	Petasitea japonicus		pre-market	Ge	2011-03-28	―	2011-03-30	2011-03-30	ND	19	15
632	Fukushima	Shimogo-machi	vegetables	Cabbage			pre-market	Ge	2011-03-28	―	2011-03-30	2011-03-30	ND	ND	ND
633	Fukushima	Tadami-machi	vegetables	Spring onion (not forming bulb)			pre-market	Ge	2011-03-28	―	2011-03-30	2011-03-30	ND	ND	ND
634	Fukushima	Minamiaizu-machi	vegetables	Cabbage			pre-market	Ge	2011-03-28	―	2011-03-30	2011-03-30	ND	ND	ND
635	Fukushima	Minamiaizu-machi	vegetables	Asparagus		indoor	pre-market	Ge	2011-03-28	―	2011-03-30	2011-03-30	ND	ND	ND
636	Fukushima	Nishiaizu-machi	vegetables	Japanese mustard spinach (komatsuna)		indoor	pre-market	Ge	2011-03-28	―	2011-03-30	2011-03-30	13	ND	ND
637	Fukushima	Bandai-machi	vegetables	Japanese mustard spinach (komatsuna)		indoor	pre-market	Ge	2011-03-28	―	2011-03-30	2011-03-30	47	19	18
638	Fukushima	Inawashiro-machi	vegetables	Cabbage			pre-market	Ge	2011-03-28	―	2011-03-30	2011-03-30	ND	ND	ND
639	Fukushima	Yanaizu-machi	vegetables	Chives			pre-market	Ge	2011-03-28	―	2011-03-30	2011-03-30	ND	ND	ND
640	Fukushima	Aizumisato-machi	vegetables	Japanese honewort (Mitsuba)		indoor	pre-market	Ge	2011-03-28	―	2011-03-30	2011-03-30	30	ND	ND
641	Fukushima	Nishigo-mura	vegetables	Brassica leafy vegetable (Santousai)			pre-market	Ge	2011-03-28	―	2011-03-30	2011-03-30	2100	7700	8000
642	Fukushima	Izumizaki-mura	vegetables	Spinach			pre-market	Ge	2011-03-28	―	2011-03-30	2011-03-30	3500	4800	4700
643	Fukushima	Nakajima-mura	vegetables	Spinach			pre-market	Ge	2011-03-28	―	2011-03-30	2011-03-30	2300	1000	1100
644	Fukushima	Yabuki-machi	vegetables	Spinach			pre-market	Ge	2011-03-28	―	2011-03-30	2011-03-30	1600	290	320
645	Fukushima	Tanagura-machi	vegetables	Spinach			pre-market	Ge	2011-03-28	―	2011-03-30	2011-03-30	2700	3200	3100
646	Fukushima	Yamatsuri-machi	vegetables	Spinach			pre-market	Ge	2011-03-28	―	2011-03-30	2011-03-30	2000	410	400
647	Fukushima	Hanawa-machi	vegetables	Spinach			pre-market	Ge	2011-03-28	―	2011-03-30	2011-03-30	2100	790	830
648	Fukushima	Samegawa-mura	vegetables	Japanese mustard spinach (komatsuna)			pre-market	Ge	2011-03-28	―	2011-03-30	2011-03-30	2000	1800	1800
649	Fukushima	Ishikawa-machi	vegetables	Cabbage			pre-market	Ge	2011-03-28	―	2011-03-30	2011-03-30	12	ND	ND
650	Fukushima	Tamakawa-mura	vegetables	Brassica leafy vegetable (Aburana)			pre-market	Ge	2011-03-28	―	2011-03-30	2011-03-30	2100	660	620
651	Fukushima	Hirata-mura	vegetables	Spinach			pre-market	Ge	2011-03-28	―	2011-03-30	2011-03-30	5300	460	460
652	Fukushima	Asakawa-machi	vegetables	Cabbage			pre-market	Ge	2011-03-28	―	2011-03-30	2011-03-30	1100	1300	1400
653	Fukushima	Furudono-machi	vegetables	Potherb mustard (Mizuna)			pre-market	Ge	2011-03-28	―	2011-03-30	2011-03-30	4900	1600	1700
654	Fukushima	Miharu-machi	vegetables	Broccoli			pre-market	Ge	2011-03-28	―	2011-03-30	2011-03-30	130	220	190
655	Fukushima	Ono-machi	vegetables	Spinach			pre-market	Ge	2011-03-28	―	2011-03-30	2011-03-30	5100	2300	2300
656	Fukushima	Iitate-mura	vegetables	Broccoli			pre-market	Ge	2011-03-28	―	2011-03-30	2011-03-30	4400	5200	5400
657	Saitama	Saitama-shi	vegetables	Japanese mustard spinach (komatsuna)			pre-market	Ge	2011-03-29	―	2011-03-30	2011-03-30	240	12	14
658	Saitama	Kawagoe-shi	vegetables	Japanese mustard spinach (komatsuna)			pre-market	Ge	2011-03-29	―	2011-03-30	2011-03-30	340	17	16
659	Saitama	Kumagaya-shi	vegetables	Spring onion (not forming bulb)			pre-market	Ge	2011-03-29	―	2011-03-30	2011-03-30	23	ND	ND
660	Saitama	Tokorozawa-shi	vegetables	Spinach			pre-market	Ge	2011-03-29	―	2011-03-30	2011-03-30	410	24	34
661	Saitama	Kazo-shi	vegetables	Tomato			pre-market	Ge	2011-03-29	―	2011-03-30	2011-03-30	ND	ND	ND
662	Saitama	Honjo-shi	vegetables	Spinach			pre-market	Ge	2011-03-29	―	2011-03-30	2011-03-30	530	27	34
663	Saitama	Sayama-shi	vegetables	Potherb mustard (Mizuna)			pre-market	Ge	2011-03-29	―	2011-03-30	2011-03-30	33	ND	ND
664	Saitama	Fukaya-shi	vegetables	Spring onion (not forming bulb)			pre-market	Ge	2011-03-29	―	2011-03-30	2011-03-30	25	ND	ND
665	Saitama	Misato-shi	vegetables	Japanese mustard spinach (komatsuna)			pre-market	Ge	2011-03-29	―	2011-03-30	2011-03-30	540	19	18
666	Saitama	Misato-shi	vegetables	Potherb mustard (Mizuna)			pre-market	Ge	2011-03-29	―	2011-03-30	2011-03-30	410	19	28
667	Saitama	Okegawa-shi, Kawajima-machi	milk/dairyproducts	Cattle milk		Sampled in milk collection center with cooling facility	pre-market	Ge	2011-03-29	―	2011-03-30	2011-03-30	ND	ND	ND
668	Saitama	Fukaya-shi	milk/dairyproducts	Cattle milk			pre-market	Ge	2011-03-29	―	2011-03-30	2011-03-30	ND	ND	ND
669	Yamagata	Kaminoyama-shi	vegetables	Asparagus			pre-market	Ge	2011-03-29	―	2011-03-30	2011-03-30	1	ND
670	Chiba	Kamogawa-shi	fishery products	Japanese jack mackerel	Trachurus japonicas	Kamogawa fishery harbor	pre-market	Ge	2011-03-29	―	―	2011-03-31	ND	ND
671	Chiba	Kisarazu-shi	fishery products	Japanese littleneck clam	Venerupis (Ruditapes) philippinarum	Kaneda fishery harbor	pre-market	Ge	2011-03-27	―	―	2011-03-31	69	4.1
672	Chiba	Kisarazu-shi	fishery products	Japanese littleneck clam	Venerupis (Ruditapes) philippinarum	Kaneda fishery harbor	pre-market	Ge	2011-03-27	―	―	2011-03-31	103	8.1
673	Ibaraki	Not known	vegetables	Chinese cabbage			post-market	Ge	2011-03-31	―	2011-03-31	2011-03-31	52	14	12
674	Ibaraki	Takahagi-shi	vegetables	Spinach			pre-market	Ge	2011-03-30	―	2011-03-31	2011-03-31	6300	756
675	Ibaraki	Hitachi-shi	vegetables	Spinach			pre-market	Ge	2011-03-30	―	2011-03-31	2011-03-31	8300	799
676	Ibaraki	Hitachiota-shi	vegetables	Spinach			pre-market	Ge	2011-03-30	―	2011-03-31	2011-03-31	2700	176
677	Ibaraki	Moriya-shi	vegetables	Spinach			pre-market	Ge	2011-03-30	―	2011-03-31	2011-03-31	1500	524
678	Ibaraki	Takahagi-shi	vegetables	Spinach		indoor	pre-market	Ge	2011-03-30	―	2011-03-31	2011-03-31	4600	486
679	Ibaraki	Ibaraki-machi	vegetables	Spinach		indoor	pre-market	Ge	2011-03-30	―	2011-03-31	2011-03-31	2900	691
680	Ibaraki	Hokota-shi	vegetables	Spinach		indoor	pre-market	Ge	2011-03-30	―	2011-03-31	2011-03-31	2600	111
681	Ibaraki	Tsukuba-shi	vegetables	Spinach		indoor	pre-market	Ge	2011-03-30	―	2011-03-31	2011-03-31	830	69
682	Ibaraki	Hokota-shi	vegetables	Parsley		indoor	pre-market	Ge	2011-03-30	―	2011-03-31	2011-03-31	7300	903
683	Ibaraki	Hokota-shi	vegetables	Parsley		indoor	pre-market	Ge	2011-03-30	―	2011-03-31	2011-03-31	1700	151
684	Ibaraki	Namegata-shi	vegetables	Parsley		indoor	pre-market	Ge	2011-03-30	―	2011-03-31	2011-03-31	770	193
685	Ibaraki	Hitachiota-shi	milk/dairyproducts	Cattle milk			－	Ge	2011-03-30	―	2011-03-31	2011-03-31	11	ND
686	Ibaraki	Kasama-shi	milk/dairyproducts	Cattle milk			－	Ge	2011-03-30	―	2011-03-31	2011-03-31	18	4
687	Ibaraki	Inashiki-shi	milk/dairyproducts	Cattle milk			－	Ge	2011-03-30	―	2011-03-31	2011-03-31	23	3
688	Ibaraki	Kawachi-machi	milk/dairyproducts	Cattle milk			－	Ge	2011-03-30	―	2011-03-31	2011-03-31	39	8
689	Ibaraki	Joso-shi	milk/dairyproducts	Cattle milk			－	Ge	2011-03-30	―	2011-03-31	2011-03-31	10	2
690	Tochigi	Shioya-machi	vegetables	Spinach		indoor	pre-market	Ge	2011-03-30	―	2011-03-31	2011-03-31	210	49
691	Tochigi	Moka-shi	vegetables	Eggplant		indoor	pre-market	Ge	2011-03-30	―	2011-03-31	2011-03-31	ND	9.3
692	Tochigi	Ohtawara-shi	vegetables	Aralia cordata	Aralia cordata	indoor	pre-market	Ge	2011-03-30	―	2011-03-31	2011-03-31	ND	ND
693	Tochigi	Nasushiobara-shi	vegetables	Aralia cordata	Aralia cordata	indoor	pre-market	Ge	2011-03-30	―	2011-03-31	2011-03-31	ND	ND
694	Tochigi	Kaminokawa-machi	vegetables	Spinach			pre-market	Ge	2011-03-30	―	2011-03-31	2011-03-31	2700	600
695	Tochigi	Sano-shi	vegetables	Brassica leafy vegetable (Kakina)			pre-market	Ge	2011-03-30	―	2011-03-31	2011-03-31	400	103
696	Tochigi	Sakura-shi	vegetables	Garland chrysanthemum		indoor	pre-market	Ge	2011-03-30	―	2011-03-31	2011-03-31	1200	125
697	Tochigi	Tochigi-shi	vegetables	Chinese chive		indoor	pre-market	Ge	2011-03-30	―	2011-03-31	2011-03-31	220	19.7
698	Tochigi	Moka-shi	vegetables	Strawberry		indoor	pre-market	Ge	2011-03-30	―	2011-03-31	2011-03-31	ND	7.1
699	Tochigi	Kaminokawa-machi	vegetables	Tomato		indoor	pre-market	Ge	2011-03-30	―	2011-03-31	2011-03-31	ND	ND
700	Niigata	Not known	vegetables	Spinach			post-market	Ge	2011-03-30	―	2011-03-31	2011-03-31	ND	ND
701	Niigata	Not known	vegetables	Japanese mustard spinach (komatsuna)			post-market	Ge	2011-03-30	―	2011-03-31	2011-03-31	ND	ND
702	Niigata	Not known	vegetables	Japanese mustard spinach (komatsuna)			post-market	Ge	2011-03-30	―	2011-03-31	2011-03-31	ND	ND
703	Niigata	Not known	vegetables	Garland chrysanthemum			post-market	Ge	2011-03-30	―	2011-03-31	2011-03-31	ND	ND
704	Niigata	Not known	vegetables	Strawberry			post-market	Ge	2011-03-30	―	2011-03-31	2011-03-31	ND	ND
705	Niigata	Not known	vegetables	Strawberry			post-market	Ge	2011-03-30	―	2011-03-31	2011-03-31	ND	ND
706	Ibaraki	Not known	vegetables	Lettuce			post-market	Ge	2011-03-30	―	2011-03-31	2011-03-31	140	24
707	Gunma	Not known	vegetables	Qing-geng-cai			post-market	Ge	2011-03-30	―	2011-03-31	2011-03-31	39	24
708	Ibaraki	Not known	vegetables	Ostrich fern	Matteuccia strothiopteris		post-market	Ge	2011-03-30	―	2011-03-31	2011-03-31	81	9.6
709	Gunma	Not known	vegetables	Tomato			post-market	Ge	2011-03-30	―	2011-03-31	2011-03-31	ND	ND
710	Gunma	Not known	vegetables	Cucumber			post-market	Ge	2011-03-30	―	2011-03-31	2011-03-31	19	ND
711	Tochigi	Not known	vegetables	Strawberry			post-market	Ge	2011-03-30	―	2011-03-31	2011-03-31	31	8.9
712	Fukushima	Fukushima-shi	meat/egg	Chicken meat			－	Ge	2011-03-29	―	2011-03-31	2011-03-31	ND	ND	7.2
713	Fukushima	Aizuwakamatsu-shi	meat/egg	Chicken meat			－	Ge	2011-03-29	―	2011-03-31	2011-03-31	ND	ND	ND
714	Fukushima	Iwaki-shi	meat/egg	Chicken meat			－	Ge	2011-03-29	―	2011-03-31	2011-03-31	ND	5.7	6.5
715	Fukushima	Date-shi	meat/egg	Chicken meat			－	Ge	2011-03-29	―	2011-03-31	2011-03-31	ND	ND	ND
716	Fukushima	Kawamata-machi	meat/egg	Chicken meat			－	Ge	2011-03-28	―	2011-03-31	2011-03-31	5	ND	ND
717	Fukushima	Mishima-machi	meat/egg	Chicken meat			－	Ge	2011-03-29	―	2011-03-31	2011-03-31	ND	ND	ND
718	Fukushima	Shinchi-machi	meat/egg	Chicken meat			－	Ge	2011-03-29	―	2011-03-31	2011-03-31	ND	ND	ND
719	Fukushima	Fukushima-shi	meat/egg	Pig meat			－	Ge	2011-03-30	―	2011-03-31	2011-03-31	ND	ND	5.1
720	Fukushima	Motomiya-shi	meat/egg	Pig meat			－	Ge	2011-03-30	―	2011-03-31	2011-03-31	ND	12	11
721	Fukushima	Aizumisato-machi	meat/egg	Pig meat			－	Ge	2011-03-30	―	2011-03-31	2011-03-31	ND	ND	ND
722	Fukushima	Asakawa-machi	meat/egg	Pig meat			－	Ge	2011-03-30	―	2011-03-31	2011-03-31	ND	13	12
723	Fukushima	Kitakata-shi	meat/egg	Cattle meat			－	Ge	2011-03-29	―	2011-03-31	2011-03-31	ND	ND	ND
724	Fukushima	Nihonmatsu-shi	meat/egg	Cattle meat			－	Ge	2011-03-15	―	2011-03-31	2011-03-31	ND	ND	ND
725	Fukushima	Tenei-mura	meat/egg	Cattle meat			－	Ge	2011-03-15	―	2011-03-31	2011-03-31	ND	ND	ND
726	Fukushima	Koriyama-shi	fishery products	Common carp	Cyprinus carpio		－	Ge	2011-03-30	―	2011-03-31	2011-03-31	6.3	ND	ND
727	Fukushima	Nishigo-mura	fishery products	Whitespotted char	Salvelinus leucomaenis		－	Ge	2011-03-30	―	2011-03-31	2011-03-31	13	ND	ND
728	Fukushima	Fukushima-shi	milk/dairyproducts	Cattle milk			－	Ge	2011-03-29	―	2011-03-30	2011-03-31	11	ND	ND
729	Fukushima	Koriyama-shi	milk/dairyproducts	Cattle milk			－	Ge	2011-03-29	―	2011-03-30	2011-03-31	4.7	ND	ND
730	Fukushima	Iwaki-shi	milk/dairyproducts	Cattle milk			－	Ge	2011-03-29	―	2011-03-30	2011-03-31	55	ND	ND
731	Fukushima	Shirakawa-shi	milk/dairyproducts	Cattle milk			－	Ge	2011-03-29	―	2011-03-30	2011-03-31	7.7	ND	ND
732	Fukushima	Sukagawa-shi	milk/dairyproducts	Cattle milk			－	Ge	2011-03-29	―	2011-03-30	2011-03-31	4.2	ND	ND
733	Fukushima	Kitakata-shi	milk/dairyproducts	Cattle milk			－	Ge	2011-03-28	―	2011-03-30	2011-03-31	10	ND	ND
734	Fukushima	Soma-shi	milk/dairyproducts	Cattle milk			－	Ge	2011-03-29	―	2011-03-30	2011-03-31	130	11	12
735	Fukushima	Nihonmatsu-shi	milk/dairyproducts	Cattle milk			－	Ge	2011-03-29	―	2011-03-30	2011-03-31	19	ND	ND
736	Fukushima	Tamura-shi	milk/dairyproducts	Cattle milk			－	Ge	2011-03-29	―	2011-03-30	2011-03-31	20	ND	ND
737	Fukushima	Date-shi	milk/dairyproducts	Cattle milk			－	Ge	2011-03-29	―	2011-03-30	2011-03-31	32	ND	ND
738	Fukushima	Motomiya-shi	milk/dairyproducts	Cattle milk			－	Ge	2011-03-29	―	2011-03-30	2011-03-31	49	ND	ND
739	Fukushima	Kunimi-machi	milk/dairyproducts	Cattle milk			－	Ge	2011-03-29	―	2011-03-30	2011-03-31	18	ND	ND
740	Fukushima	Kawamata-machi	milk/dairyproducts	Cattle milk			－	Ge	2011-03-29	―	2011-03-30	2011-03-31	150	7.6	6.4
741	Fukushima	Otama-mura	milk/dairyproducts	Cattle milk			－	Ge	2011-03-29	―	2011-03-30	2011-03-31	36	5.1	5.8
742	Fukushima	Kagamiishi-machi	milk/dairyproducts	Cattle milk			－	Ge	2011-03-29	―	2011-03-30	2011-03-31	9.9	ND	ND
743	Fukushima	Minamiaizu-machi	milk/dairyproducts	Cattle milk			－	Ge	2011-03-28	―	2011-03-30	2011-03-31	ND	ND	ND
744	Fukushima	Shimogo-machi	milk/dairyproducts	Cattle milk			－	Ge	2011-03-28	―	2011-03-30	2011-03-31	ND	ND	ND
745	Fukushima	Bandai-machi	milk/dairyproducts	Cattle milk			－	Ge	2011-03-29	―	2011-03-30	2011-03-31	ND	ND	ND
746	Fukushima	Inawashiro-machi	milk/dairyproducts	Cattle milk			－	Ge	2011-03-29	―	2011-03-30	2011-03-31	ND	ND	ND
747	Fukushima	Aizumisato-machi	milk/dairyproducts	Cattle milk			－	Ge	2011-03-28	―	2011-03-30	2011-03-31	ND	ND	ND
748	Fukushima	Mishima-machi	milk/dairyproducts	Cattle milk			－	Ge	2011-03-28	―	2011-03-30	2011-03-31	ND	ND	ND
749	Fukushima	Nishigo-mura	milk/dairyproducts	Cattle milk			－	Ge	2011-03-29	―	2011-03-30	2011-03-31	29	ND	ND
750	Fukushima	Izumizaki-mura	milk/dairyproducts	Cattle milk			－	Ge	2011-03-29	―	2011-03-30	2011-03-31	11	ND	ND
751	Fukushima	Nakajima-mura	milk/dairyproducts	Cattle milk			－	Ge	2011-03-29	―	2011-03-30	2011-03-31	24	ND	ND
752	Fukushima	Yabuki-machi	milk/dairyproducts	Cattle milk			－	Ge	2011-03-29	―	2011-03-30	2011-03-31	12	ND	ND
753	Fukushima	Yamatsuri-machi	milk/dairyproducts	Cattle milk			－	Ge	2011-03-29	―	2011-03-30	2011-03-31	12	ND	ND
754	Fukushima	Hanawa-machi	milk/dairyproducts	Cattle milk			－	Ge	2011-03-29	―	2011-03-30	2011-03-31	19	ND	ND
755	Fukushima	Samegawa-mura	milk/dairyproducts	Cattle milk			－	Ge	2011-03-29	―	2011-03-30	2011-03-31	14	ND	ND
756	Fukushima	Ishikawa-machi	milk/dairyproducts	Cattle milk			－	Ge	2011-03-29	―	2011-03-30	2011-03-31	6.3	ND	ND
757	Fukushima	Hirata-mura	milk/dairyproducts	Cattle milk			－	Ge	2011-03-29	―	2011-03-30	2011-03-31	9.5	ND	ND
758	Fukushima	Asakawa-machi	milk/dairyproducts	Cattle milk			－	Ge	2011-03-29	―	2011-03-30	2011-03-31	9.4	ND	ND
759	Fukushima	Furudono-machi	milk/dairyproducts	Cattle milk			－	Ge	2011-03-29	―	2011-03-30	2011-03-31	9.3	ND	ND
760	Fukushima	Miharu-machi	milk/dairyproducts	Cattle milk			－	Ge	2011-03-29	―	2011-03-30	2011-03-31	6.9	ND	ND
761	Fukushima	Ono-machi	milk/dairyproducts	Cattle milk			－	Ge	2011-03-29	―	2011-03-30	2011-03-31	ND	ND	ND
762	Fukushima	Shinchi-machi	milk/dairyproducts	Cattle milk			－	Ge	2011-03-29	―	2011-03-30	2011-03-31	14	ND	ND
763	Fukushima	Iitate-mura	milk/dairyproducts	Cattle milk			－	Ge	2011-03-29	―	2011-03-30	2011-03-31	200	11	13
764	Gunma	Not known	vegetables	Spring onion (not forming bulb)			post-market	Ge	―	―	―	2011-03-31	49	ND
765	Chiba	Katori-shi	vegetables	Spinach			pre-market	Ge	2011-03-30	―	2011-03-31	2011-03-31	2117	<50
766	Chiba	Katori-shi	vegetables	Spinach			pre-market	Ge	2011-03-30	―	2011-03-31	2011-03-31	482	89
767	Chiba	Tonosho-machi	vegetables	Sanchu asian lettuce			pre-market	Ge	2011-03-30	―	2011-03-31	2011-03-31	383	<50
768	Chiba	Tako-machi	vegetables	Sanchu asian lettuce			pre-market	Ge	2011-03-30	―	2011-03-31	2011-03-31	338	<50
769	Chiba	Choshi-shi	vegetables	Potherb mustard (Mizuna)			pre-market	Ge	2011-03-30	―	2011-03-31	2011-03-31	326	<50
770	Chiba	Yokoshibahikari-machi	vegetables	Potherb mustard (Mizuna)			pre-market	Ge	2011-03-30	―	2011-03-31	2011-03-31	1600	191
771	Chiba	Tako-machi	vegetables	Spinach			pre-market	Ge	2011-03-30	―	2011-03-31	2011-03-31	1800	31
772	Chiba	Asahi-shi	vegetables	Garland chrysanthemum			pre-market	Ge	2011-03-30	―	2011-03-31	2011-03-31	2200	131
773	Chiba	Asahi-shi	vegetables	Parsley			pre-market	Ge	2011-03-30	―	2011-03-31	2011-03-31	2300	110
774	Chiba	Asahi-shi	vegetables	Sanchu asian lettuce			pre-market	Ge	2011-03-30	―	2011-03-31	2011-03-31	730	30
775	Chiba	Asahi-shi	vegetables	Celery			pre-market	Ge	2011-03-30	―	2011-03-31	2011-03-31	1500	159
776	Chiba	Asahi-shi	vegetables	Qing-geng-cai			pre-market	Ge	2011-03-30	―	2011-03-31	2011-03-31	530	43
777	Tokyo	Adachi-ku	vegetables	Japanese mustard spinach (komatsuna)		indoor	pre-market	Ge	2011-03-30	―	2011-03-31	2011-03-31	240	<50	<50
778	Tokyo	Edogawa-ku	vegetables	Japanese mustard spinach (komatsuna)		indoor	pre-market	Ge	2011-03-30	―	2011-03-31	2011-03-31	300	<50	<50
779	Tokyo	Katsushika-ku	vegetables	Japanese mustard spinach (komatsuna)		indoor	pre-market	Ge	2011-03-30	―	2011-03-31	2011-03-31	290	<50	<50
780	Kanagawa	Hadano-shi	milk/dairyproducts	Cattle milk			－	Ge	2011-03-30	―	2011-03-31	2011-03-31	1.1	ND
781	Kyoto	Not known	vegetables	Japanese mustard spinach (komatsuna)			pre-market	Ge	2011-03-31	―	2011-04-01	2011-04-01	ND	ND	ND
782	Kyoto	Not known	vegetables	Green onion			pre-market	Ge	2011-03-31	―	2011-04-01	2011-04-01	ND	ND	ND
783	Niigata	Not known	vegetables	Garland chrysanthemum			post-market	Ge	2011-03-31	―	―	2011-04-01	ND	ND
784	Niigata	Not known	vegetables	Garland chrysanthemum			post-market	Ge	2011-03-31	―	―	2011-04-01	ND	ND
785	Niigata	Not known	vegetables	Japanese mustard spinach (komatsuna)			post-market	Ge	2011-03-31	―	―	2011-04-01	ND	ND
786	Niigata	Not known	vegetables	Japanese mustard spinach (komatsuna)			post-market	Ge	2011-03-31	―	―	2011-04-01	ND	ND
787	Niigata	Not known	vegetables	Cucumber			post-market	Ge	2011-03-31	―	―	2011-04-01	ND	ND
788	Niigata	Not known	vegetables	Cucumber			post-market	Ge	2011-03-31	―	―	2011-04-01	ND	ND
789	Ibaraki	Not known	vegetables	Lettuce			post-market	Ge	2011-03-31	―	―	2011-04-01	13	ND
790	Saitama	Not known	vegetables	Japanese mustard spinach (komatsuna)			post-market	Ge	2011-03-31	―	―	2011-04-01	480	135
791	Saitama	Not known	vegetables	Cucumber			post-market	Ge	2011-03-31	―	―	2011-04-01	5.3	ND
792	Gunma	Not known	vegetables	Cucumber			post-market	Ge	2011-03-31	―	―	2011-04-01	ND	4.8
793	Tokyo	Oshima-machi	fishery products	Splendid alfonsino	Beryx splendens		pre-market	Ge	2011-03-29	―	―	2011-04-01	－	ND
794	Kanagawa	Ebina-shi	milk/dairyproducts	Cattle milk			－	Ge	2011-04-01	―	2011-04-01	2011-04-01	3.2	ND
795	Fukushima	Nihonmatsu-shi	meat/egg	Pig meat			－	Ge	2011-03-31	―	―	2011-04-01	ND	15.7
796	Fukushima	Nihonmatsu-shi	meat/egg	Edible offals of animals (pig liver)			－	Ge	2011-03-31	―	―	2011-04-01	16	31
797	Fukushima	Kawamata-machi	meat/egg	Pig meat			－	Ge	2011-03-31	―	―	2011-04-01	12	19.2
798	Gunma	Takasaki-shi	vegetables	Brassica leafy vegetable (Kakina)			pre-market	Ge	2011-03-31	―	2011-04-01	2011-04-01	310	280
799	Gunma	Takasaki-shi	vegetables	Tomato		indoor	pre-market	Ge	2011-03-31	―	2011-04-01	2011-04-01	ND	ND
800	Gunma	Isesaki-shi	vegetables	Spinach			pre-market	Ge	2011-03-31	―	2011-04-01	2011-04-01	660	240
801	Gunma	Isesaki-shi	vegetables	Spinach			pre-market	Ge	2011-03-31	―	2011-04-01	2011-04-01	440	240
802	Gunma	Numata-shi	vegetables	Strawberry		indoor	pre-market	Ge	2011-03-31	―	2011-04-01	2011-04-01	ND	8.9
803	Gunma	Nakanojo-machi	vegetables	Aralia cordata	Aralia cordata	indoor	pre-market	Ge	2011-03-31	―	2011-04-01	2011-04-01	ND	ND
804	Gunma	Nakanojo-machi	vegetables	Strawberry		indoor	pre-market	Ge	2011-03-31	―	2011-04-01	2011-04-01	ND	ND
805	Gunma	Showa-mura	vegetables	Spinach		indoor	pre-market	Ge	2011-03-31	―	2011-04-01	2011-04-01	180	84
806	Shizuoka	Not known	vegetables	Japanese mustard spinach (komatsuna)		eastern area	－	Ge	2011-04-01	―	2011-04-01	2011-04-01	32.4	11.74
807	Shizuoka	Not known	vegetables	Japanese mustard spinach (komatsuna)		western area	－	Ge	2011-04-01	―	2011-04-01	2011-04-01	ND	ND
808	Ibaraki	Ibaraki-machi	vegetables	Japanese mustard spinach (komatsuna)		indoor	－	Ge	2011-03-31	―	2011-04-01	2011-04-01	460	270
809	Ibaraki	Omitama-shi	vegetables	Japanese mustard spinach (komatsuna)		indoor	－	Ge	2011-03-31	―	2011-04-01	2011-04-01	320	96
810	Ibaraki	Namegata-shi	vegetables	Qing-geng-cai		indoor	－	Ge	2011-03-31	―	2011-04-01	2011-04-01	69	24
811	Ibaraki	Bando-shi	vegetables	Qing-geng-cai		indoor	－	Ge	2011-03-31	―	2011-04-01	2011-04-01	29	29
812	Niigata	Not known	vegetables	Spinach			post-market	Ge	2011-04-01	―	―	2011-04-02	ND	ND
813	Niigata	Not known	vegetables	Japanese mustard spinach (komatsuna)			post-market	Ge	2011-04-01	―	―	2011-04-02	ND	ND
814	Niigata	Not known	vegetables	Brassica leafy vegetable (Touna)			post-market	Ge	2011-04-01	―	―	2011-04-02	ND	ND
815	Niigata	Not known	vegetables	Strawberry			post-market	Ge	2011-04-01	―	―	2011-04-02	ND	ND
816	Ibaraki	Not known	vegetables	Potherb mustard (Mizuna)			post-market	Ge	2011-04-01	―	―	2011-04-02	540	376
817	Tochigi	Not known	vegetables	Potherb mustard (Mizuna)			post-market	Ge	2011-04-01	―	―	2011-04-02	210	104
818	Gunma	Not known	vegetables	Tomato			post-market	Ge	2011-04-01	―	―	2011-04-02	ND	ND
819	Ibaraki	Not known	vegetables	Lettuce			post-market	Ge	2011-04-01	―	―	2011-04-02	30	19
820	Gunma	Not known	vegetables	Qing-geng-cai			post-market	Ge	2011-04-01	―	―	2011-04-02	37	ND
821	Fukushima	Fukushima-shi	vegetables	Strawberry			－	Ge	2011-03-31	―	2011-04-02	2011-04-02	ND	ND	ND
822	Fukushima	Aizuwakamatsu-shi	vegetables	Strawberry			－	Ge	2011-03-31	―	2011-04-02	2011-04-02	ND	ND	ND
823	Fukushima	Koriyama-shi	vegetables	Chinese chive			－	Ge	2011-03-31	―	2011-04-02	2011-04-02	100	ND	ND
824	Fukushima	Koriyama-shi	vegetables	Perilla (green leaf)			－	Ge	2011-03-31	―	2011-04-02	2011-04-02	130	44	43
825	Fukushima	Iwaki-shi	vegetables	Strawberry			－	Ge	2011-03-31	―	2011-04-02	2011-04-02	300	170	170
826	Fukushima	Shirakawa-shi	vegetables	Chinese chive		indoor	－	Ge	2011-03-31	―	2011-04-02	2011-04-02	270	21	9.6
827	Fukushima	Sukagawa-shi	vegetables	Cucumber			－	Ge	2011-03-31	―	2011-04-02	2011-04-02	ND	ND	ND
828	Fukushima	Sukagawa-shi	vegetables	Japanese honewort (Mitsuba)			－	Ge	2011-03-30	―	2011-04-02	2011-04-02	92	30	21
829	Fukushima	Kitakata-shi	vegetables	Asparagus		indoor	－	Ge	2011-03-31	―	2011-04-02	2011-04-02	ND	ND	ND
830	Fukushima	Soma-shi	vegetables	Strawberry			－	Ge	2011-03-30	―	2011-04-02	2011-04-02	170	20	29
831	Fukushima	Nihonmatsu-shi	vegetables	Cucumber			－	Ge	2011-03-31	―	2011-04-02	2011-04-02	21	ND	ND
832	Fukushima	Tamura-shi	vegetables	Strawberry			－	Ge	2011-03-31	―	2011-04-02	2011-04-02	12	ND	ND
833	Fukushima	Date-shi	vegetables	Japanese horseradish (leaf)			－	Ge	2011-03-31	―	2011-04-02	2011-04-02	110	70	71
834	Fukushima	Date-shi	vegetables	Peas			－	Ge	2011-03-31	―	2011-04-02	2011-04-02	26	ND	ND
835	Fukushima	Date-shi	vegetables	Snap bean			－	Ge	2011-03-31	―	2011-04-02	2011-04-02	15	ND	ND
836	Fukushima	Motomiya-shi	vegetables	Asparagus			－	Ge	2011-03-31	―	2011-04-02	2011-04-02	ND	ND	ND
837	Fukushima	Kori-machi	vegetables	Strawberry			－	Ge	2011-03-31	―	2011-04-02	2011-04-02	5.3	ND	6.2
838	Fukushima	Kunimi-machi	vegetables	Chinese chive			－	Ge	2011-03-31	―	2011-04-02	2011-04-02	220	12	13
839	Fukushima	Kawamata-machi	vegetables	Aralia elata (shoot)	Aralia elata		－	Ge	2011-03-31	―	2011-04-02	2011-04-02	14	ND	ND
840	Fukushima	Otama-mura	vegetables	Strawberry			－	Ge	2011-03-31	―	2011-04-02	2011-04-02	ND	ND	ND
841	Fukushima	Kagamiishi-machi	vegetables	Strawberry			－	Ge	2011-03-30	―	2011-04-02	2011-04-02	11	ND	ND
842	Fukushima	Tenei-mura	vegetables	Chinese chive			－	Ge	2011-03-31	―	2011-04-02	2011-04-02	200	19	14
843	Fukushima	Shimogo-machi	vegetables	Chinese chive		indoor	－	Ge	2011-03-31	―	2011-04-02	2011-04-02	26	ND	ND
844	Fukushima	Minamiaizu-machi	vegetables	Japanese mustard spinach (komatsuna)			－	Ge	2011-03-31	―	2011-04-02	2011-04-02	ND	ND	ND
845	Fukushima	Nishiaizu-machi	vegetables	Spinach			－	Ge	2011-03-31	―	2011-04-02	2011-04-02	9.1	ND	ND
846	Fukushima	Nishiaizu-machi	vegetables	Aralia cordata	Aralia cordata		－	Ge	2011-03-31	―	2011-04-02	2011-04-02	ND	ND	ND
847	Fukushima	Bandai-machi	vegetables	Leaf lettuce			－	Ge	2011-03-31	―	2011-04-02	2011-04-02	37	ND	ND
848	Fukushima	Inawashiro-machi	vegetables	Spinach			－	Ge	2011-03-31	―	2011-04-02	2011-04-02	180	11	ND
849	Fukushima	Aizubange-machi	vegetables	Leaf lettuce		indoor	－	Ge	2011-03-31	―	2011-04-02	2011-04-02	13	ND	ND
850	Fukushima	Yugawa-mura	vegetables	Leaf lettuce			－	Ge	2011-03-31	―	2011-04-02	2011-04-02	ND	ND	ND
851	Fukushima	Aizumisato-machi	vegetables	Spinach			－	Ge	2011-03-31	―	2011-04-02	2011-04-02	54	ND	ND
852	Fukushima	Nishigo-mura	vegetables	Eruca sativa (Rocket)		indoor	－	Ge	2011-03-31	―	2011-04-02	2011-04-02	47	37	20
853	Fukushima	Izumizaki-mura	vegetables	Cucumber		indoor	－	Ge	2011-03-31	―	2011-04-02	2011-04-02	ND	ND	ND
854	Fukushima	Izumizaki-mura	vegetables	Japanese honewort (Mitsuba)		indoor	－	Ge	2011-03-31	―	2011-04-02	2011-04-02	180	80	98
855	Fukushima	Nakajima-mura	vegetables	Spinach		indoor	－	Ge	2011-03-31	―	2011-04-02	2011-04-02	800	190	190
856	Fukushima	Yabuki-machi	vegetables	Tomato		indoor	－	Ge	2011-03-31	―	2011-04-02	2011-04-02	ND	ND	ND
857	Fukushima	Tanagura-machi	vegetables	Strawberry		indoor	－	Ge	2011-03-31	―	2011-04-02	2011-04-02	ND	ND	ND
858	Fukushima	Yamatsuri-machi	vegetables	Strawberry		indoor	－	Ge	2011-03-31	―	2011-04-02	2011-04-02	8.2	ND	ND
859	Fukushima	Hanawa-machi	vegetables	Strawberry		indoor	－	Ge	2011-03-31	―	2011-04-02	2011-04-02	ND	ND	ND
860	Fukushima	Samegawa-mura	vegetables	Japanese mustard spinach (komatsuna)		indoor	－	Ge	2011-03-31	―	2011-04-02	2011-04-02	300	35	46
861	Fukushima	Ishikawa-machi	vegetables	Chinese chive			－	Ge	2011-03-31	―	2011-04-02	2011-04-02	410	67	60
862	Fukushima	Tamakawa-mura	vegetables	Tomato			－	Ge	2011-03-31	―	2011-04-02	2011-04-02	ND	ND	ND
863	Fukushima	Hirata-mura	vegetables	Rapeseed (bud)			－	Ge	2011-03-31	―	2011-04-02	2011-04-02	320	70	67
864	Fukushima	Asakawa-machi	vegetables	Cucumber			－	Ge	2011-03-31	―	2011-04-02	2011-04-02	ND	ND	ND
865	Fukushima	Furudono-machi	vegetables	Cherry tomato			－	Ge	2011-03-30	―	2011-04-02	2011-04-02	6.2	ND	ND
866	Fukushima	Miharu-machi	vegetables	Strawberry			－	Ge	2011-03-31	―	2011-04-02	2011-04-02	6	6	ND
867	Fukushima	Ono-machi	vegetables	Japanese mustard spinach (komatsuna)			－	Ge	2011-03-31	―	2011-04-02	2011-04-02	240	110	110
868	Fukushima	Shinchi-machi	vegetables	Chinese chive			－	Ge	2011-03-30	―	2011-04-02	2011-04-02	360	16	18
869	Fukushima	Iitate-mura	vegetables	Aralia elata (shoot)	Aralia elata		－	Ge	2011-03-31	―	2011-04-02	2011-04-02	ND	ND	ND
870	Ibaraki	Oarai-machi	fishery products	Japanese anchovy	Engraulis japonicus	Oarai offshore	－	Ge	―	―	―	2011-04-02	－	30
871	Ibaraki	Oarai-machi	fishery products	Japanese sandlance (juvenile)	Ammodytes personatus	Oarai offshore	－	Ge	―	―	―	2011-04-02	－	66
872	Ibaraki	Kashima-shi	fishery products	Clam	Meretrix lamarckii	Kashima-shi offshore	－	Ge	―	―	―	2011-04-02	－	19
873	Ibaraki	Kashima-shi	fishery products	Halfbeak	Hemiramphus sajori	Kashima-shi offshore	－	Ge	―	―	―	2011-04-02	－	11
874	Ibaraki	Kamisu-shi	fishery products	Olive flounder	Paralichthys olivaceus	Kamisu-shi offshore	－	Ge	―	―	―	2011-04-02	－	ND
875	Ibaraki	Kamisu-shi	fishery products	Marbled flounder	Pleuronectes yokohamae	Kamisu-shi offshore	－	Ge	―	―	―	2011-04-02	－	3
876	Chiba	Kamogawa-shi	fishery products	Japanese amberjack	Seriola quinqueraduata	Kamogawa fishery harbor	post-market	Ge	2011-04-01	―	2011-04-03	2011-04-03	－	ND
877	Niigata	Not known	vegetables	Spinach			post-market	Ge	2011-04-02	―	2011-04-03	2011-04-03	ND	ND
878	Niigata	Not known	vegetables	Spinach			post-market	Ge	2011-04-02	―	2011-04-03	2011-04-03	ND	ND
879	Niigata	Not known	vegetables	Japanese mustard spinach (komatsuna)			post-market	Ge	2011-04-02	―	2011-04-03	2011-04-03	ND	ND
880	Niigata	Not known	vegetables	Japanese mustard spinach (komatsuna)			post-market	Ge	2011-04-02	―	2011-04-03	2011-04-03	ND	ND
881	Niigata	Not known	vegetables	Japanese mustard spinach (komatsuna)			post-market	Ge	2011-04-02	―	2011-04-03	2011-04-03	ND	ND
882	Niigata	Not known	vegetables	Strawberry			post-market	Ge	2011-04-02	―	2011-04-03	2011-04-03	ND	ND
883	Niigata	Not known	vegetables	Cucumber			post-market	Ge	2011-04-02	―	2011-04-03	2011-04-03	ND	ND
884	Saitama	Not known	vegetables	Spring onion (not forming bulb)			post-market	Ge	2011-04-02	―	2011-04-03	2011-04-03	36	ND
885	Gunma	Not known	vegetables	Spring onion (not forming bulb)			post-market	Ge	2011-04-02	―	2011-04-03	2011-04-03	8.4	ND
886	Saitama	Not known	vegetables	Spinach			post-market	Ge	2011-04-02	―	2011-04-03	2011-04-03	210	105
887	Saitama	Not known	vegetables	Japanese mustard spinach (komatsuna)			post-market	Ge	2011-04-02	―	2011-04-03	2011-04-03	290	30
888	Ibaraki	Not known	vegetables	Chinese cabbage			post-market	Ge	2011-04-02	―	2011-04-03	2011-04-03	8.8	ND
889	Tochigi	Not known	vegetables	Tomato			post-market	Ge	2011-04-02	―	2011-04-03	2011-04-03	ND	ND
890	Fukushima	Fukushima-shi	vegetables	Shiitake	Lentinula edodes	wood-log cultivation indoor	－	Ge	2011-04-01	―	2011-04-02	2011-04-03	18	ND	ND
891	Fukushima	Koriyama-shi	vegetables	Shiitake	Lentinula edodes	wood-log cultivation indoor	－	Ge	2011-04-01	―	2011-04-02	2011-04-03	ND	ND	ND
892	Fukushima	Koriyama-shi	vegetables	Shiitake	Lentinula edodes	wood-log cultivation indoor	－	Ge	2011-04-01	―	2011-04-02	2011-04-03	ND	ND	6.5
893	Fukushima	Iwaki-shi	vegetables	Shiitake	Lentinula edodes	wood-log cultivation indoor	－	Ge	2011-04-01	―	2011-04-02	2011-04-03	9.7	7.6	ND
894	Fukushima	Shirakawa-shi	vegetables	Shiitake	Lentinula edodes	wood-log cultivation indoor	－	Ge	2011-04-01	―	2011-04-02	2011-04-03	ND	ND	7.5
895	Fukushima	Nihonmatsu-shi	vegetables	Shiitake	Lentinula edodes	wood-log cultivation indoor	－	Ge	2011-04-01	―	2011-04-02	2011-04-03	ND	ND	9.4
896	Fukushima	Minamiaizu-machi	vegetables	Shiitake	Lentinula edodes	wood-log cultivation indoor	－	Ge	2011-04-02	―	2011-04-02	2011-04-03	ND	ND	ND
897	Fukushima	Nishiaizu-machi	vegetables	Shiitake	Lentinula edodes	wood-log cultivation indoor	－	Ge	2011-04-01	―	2011-04-02	2011-04-03	6.5	ND	ND
898	Fukushima	Nakajima-mura	vegetables	Shiitake	Lentinula edodes	wood-log cultivation indoor	－	Ge	2011-04-01	―	2011-04-02	2011-04-03	8.7	ND	ND
899	Fukushima	Yamatsuri-machi	vegetables	Shiitake	Lentinula edodes	wood-log cultivation indoor	－	Ge	2011-04-01	―	2011-04-02	2011-04-03	ND	ND	ND
900	Fukushima	Ishikawa-machi	vegetables	Shiitake	Lentinula edodes	wood-log cultivation indoor	－	Ge	2011-04-01	―	2011-04-02	2011-04-03	ND	ND	ND
901	Fukushima	Hirata-mura	vegetables	Shiitake	Lentinula edodes	wood-log cultivation indoor	－	Ge	2011-04-01	―	2011-04-02	2011-04-03	31	ND	ND
902	Fukushima	Motomiya-shi	vegetables	Shiitake	Lentinula edodes	wood-log cultivation indoor	－	Ge	2011-04-01	―	2011-04-02	2011-04-03	7	ND	ND
903	Fukushima	Hanawa-machi	vegetables	Shiitake	Lentinula edodes	wood-log cultivation indoor	－	Ge	2011-04-01	―	2011-04-02	2011-04-03	7.9	ND	ND
904	Fukushima	Koriyama-shi	vegetables	Pholiota nameko (mushroom)	Pholiota nameko	indoor	－	Ge	2011-04-01	―	2011-04-02	2011-04-03	ND	ND	ND
905	Fukushima	Iwaki-shi	vegetables	Pholiota nameko (mushroom)	Pholiota nameko	indoor	－	Ge	2011-04-01	―	2011-04-02	2011-04-03	ND	ND	ND
906	Fukushima	Minamiaizu-machi	vegetables	Pholiota nameko (mushroom)	Pholiota nameko	indoor	－	Ge	2011-04-02	―	2011-04-02	2011-04-03	ND	ND	ND
907	Fukushima	Fukushima-shi	vegetables	Grifola frondosa (mushroom)	Grifola frondosa	indoor	－	Ge	2011-04-01	―	2011-04-02	2011-04-03	ND	ND	ND
908	Fukushima	Sukagawa-shi	vegetables	Grifola frondosa (mushroom)	Grifola frondosa	indoor	－	Ge	2011-04-01	―	2011-04-02	2011-04-03	9.7	ND	ND
909	Fukushima	Koriyama-shi	vegetables	Enokitake (mushroom)	Flammulina velutipes	indoor	－	Ge	2011-04-01	―	2011-04-02	2011-04-03	ND	8.2	ND
910	Fukushima	Iwaki-shi	vegetables	Shiitake	Lentinula edodes	wood-log cultivation	－	Ge	2011-04-01	―	2011-04-02	2011-04-03	3100	450	440
911	Fukushima	Yamatsuri-machi	vegetables	Shiitake	Lentinula edodes	wood-log cultivation	－	Ge	2011-04-01	―	2011-04-03	2011-04-03	340	32	30
912	Fukushima	Hanawa-machi	vegetables	Shiitake	Lentinula edodes	wood-log cultivation	－	Ge	2011-04-01	―	2011-04-03	2011-04-03	1200	86	93
913	Ibaraki	Not known	fishery products	Japanese sandlance (juvenile)	Ammodytes personatus		－	Ge	2011-04-01	―	2011-04-02	2011-04-04	4080	250	197
914	Ibaraki	Not known	fishery products	Spear squid	Loligo bleekeri		－	Ge	2011-03-31	―	2011-04-02	2011-04-04	13	ND	ND
915	Ibaraki	Not known	fishery products	Olive flounder	Paralichthys olivaceus		－	Ge	2011-03-31	―	2011-04-02	2011-04-04	13	ND	ND
916	Ibaraki	Not known	fishery products	Willowy flounder	Tanakius kitaharai		－	Ge	2011-03-31	―	2011-04-02	2011-04-04	35	ND	ND
917	Ibaraki	Not known	fishery products	Conger eel	Conger myriaster		－	Ge	2011-03-31	―	2011-04-02	2011-04-04	31	ND	ND
918	Niigata	Not known	vegetables	Japanese mustard spinach (komatsuna)			post-market	Ge	2011-04-03	―	2011-04-03	2011-04-04	ND	ND
919	Niigata	Not known	vegetables	Garland chrysanthemum			post-market	Ge	2011-04-03	―	2011-04-03	2011-04-04	ND	ND
920	Niigata	Not known	vegetables	Cucumber			post-market	Ge	2011-04-03	―	2011-04-03	2011-04-04	ND	ND
921	Niigata	Not known	vegetables	Strawberry			post-market	Ge	2011-04-03	―	2011-04-03	2011-04-04	ND	ND
922	Gunma	Not known	vegetables	Qing-geng-cai			post-market	Ge	2011-04-03	―	2011-04-03	2011-04-04	20	18
923	Saitama	Not known	vegetables	Spring onion (not forming bulb)			post-market	Ge	2011-04-03	―	2011-04-03	2011-04-04	35	ND
924	Saitama	Not known	vegetables	Spring onion (not forming bulb)			post-market	Ge	2011-04-03	―	2011-04-03	2011-04-04	37	ND
925	Tochigi	Not known	vegetables	Tomato			post-market	Ge	2011-04-03	―	2011-04-03	2011-04-04	ND	ND
926	Ibaraki	Not known	vegetables	Lettuce			－	Ge	2011-04-04	―	2011-04-04	2011-04-04	8	3	2
927	Ibaraki	Not known	vegetables	Chinese cabbage			－	Ge	2011-04-04	―	2011-04-04	2011-04-04	12	6	6
928	Ibaraki	Not known	vegetables	Lettuce			－	Ge	2011-04-04	―	2011-04-04	2011-04-04	8	4	5
929	Ibaraki	Not known	vegetables	Leaf lettuce (red)			－	Ge	2011-04-04	―	2011-04-04	2011-04-04	68	10	10
930	Ibaraki	Not known	vegetables	Leaf lettuce			－	Ge	2011-04-04	―	2011-04-04	2011-04-04	150	20	22
931	Kanagawa	Oiso-machi	milk/dairyproducts	Cattle milk			－	Ge	2011-04-04	―	―	2011-04-05	3.4	ND
932	Fukushima	Shimogo-machi	meat/egg	Chicken meat			－	Ge	2011-04-04	―	―	2011-04-05	ND	ND
933	Niigata	Not known	vegetables	Spinach			post-market	Ge	2011-04-04	―	―	2011-04-05	ND	ND
934	Niigata	Not known	vegetables	Japanese mustard spinach (komatsuna)			post-market	Ge	2011-04-04	―	―	2011-04-05	ND	ND
935	Niigata	Not known	vegetables	Japanese mustard spinach (komatsuna)			post-market	Ge	2011-04-04	―	―	2011-04-05	ND	ND
936	Niigata	Not known	vegetables	Cucumber			post-market	Ge	2011-04-04	―	―	2011-04-05	ND	ND
937	Niigata	Not known	vegetables	Garland chrysanthemum			post-market	Ge	2011-04-04	―	―	2011-04-05	ND	ND
938	Ibaraki	Not known	vegetables	Lettuce			post-market	Ge	2011-04-04	―	―	2011-04-05	12	ND
939	Gunma	Not known	vegetables	Qing-geng-cai			post-market	Ge	2011-04-04	―	―	2011-04-05	52	85
940	Gunma	Not known	vegetables	Potherb mustard (Mizuna)			post-market	Ge	2011-04-04	―	―	2011-04-05	33	15
941	Ibaraki	Not known	vegetables	Potherb mustard (Mizuna)			post-market	Ge	2011-04-04	―	―	2011-04-05	230	207
942	Ibaraki	Not known	vegetables	Strawberry			post-market	Ge	2011-04-04	―	―	2011-04-05	15	9.4
943	Saitama	Not known	vegetables	Spinach			post-market	Ge	2011-04-04	―	―	2011-04-05	340	75
944	Gunma	Maebashi-shi	vegetables	Spinach			pre-market	Ge	2011-04-04	―	2011-04-05	2011-04-05	190	480
945	Gunma	Takasaki-shi	vegetables	Spinach			pre-market	Ge	2011-04-04	―	2011-04-05	2011-04-05	77	169
946	Gunma	Takasaki-shi	vegetables	Spinach		indoor	pre-market	Ge	2011-04-04	―	2011-04-05	2011-04-05	81	28
947	Gunma	Takasaki-shi	vegetables	Brassica leafy vegetable (Kakina)			pre-market	Ge	2011-04-04	―	2011-04-05	2011-04-05	91	410
948	Gunma	Maebashi-shi	vegetables	Brassica leafy vegetable (Kakina)			pre-market	Ge	2011-04-04	―	2011-04-05	2011-04-05	74	148
949	Gunma	Ota-shi	vegetables	Lettuce		indoor	pre-market	Ge	2011-04-04	―	2011-04-05	2011-04-05	ND	ND
950	Gunma	Maebashi-shi	milk/dairyproducts	Cattle milk			pre-market	Ge	2011-04-04	―	2011-04-05	2011-04-05	ND	ND
951	Gunma	Isesaki-shi	milk/dairyproducts	Cattle milk			pre-market	Ge	2011-04-04	―	2011-04-05	2011-04-05	ND	ND
952	Ibaraki	Hitachinaka-shi	fishery products	Japanese sandlance (juvenile)	Ammodytes personatus	Hitachinaka-shi Isozaki offshore	－	Ge	2011-04-04	―	―	2011-04-05	600	38	42
953	Ibaraki	Hitachinaka-shi	fishery products	Japanese icefish	Salangichthys microdon	Hitachinaka-shi Isozaki offshore	－	Ge	2011-04-04	―	―	2011-04-05	260	43	46
954	Ibaraki	Hokota-shi	fishery products	Olive flounder	Paralichthys olivaceus	Hokota-shi Otake offshore	－	Ge	2011-04-04	―	―	2011-04-05	ND	4.2	ND
955	Ibaraki	Hokota-shi	fishery products	Monkfish	Lophiomus setigerus	Hokota-shi Tamada offshore	－	Ge	2011-04-04	―	―	2011-04-05	21	ND	ND
956	Ibaraki	Oarai-machi	fishery products	Marbled flounder	Pleuronectes yokohamae	Oarai offshore	－	Ge	2011-04-04	―	―	2011-04-05	3.6	ND	ND
957	Ibaraki	Hitachinaka-shi	fishery products	Fat greenling	Hexagrammos otakii	Hitachinaka-shi Isozaki offshore	－	Ge	2011-04-04	―	―	2011-04-05	260	4.7	4.1
958	Ibaraki	Hitachinaka-shi	fishery products	Conger eel (juvenile)	Conger myriaster	Hitachinaka-shi Isozaki offshore	－	Ge	2011-04-04	―	―	2011-04-05	220	6.3	5.9
959	Ibaraki	Kitaibaraki-shi	fishery products	Japanese sandlance (juvenile)	Ammodytes personatus	Kitaibaraki-shi offshore	－	Ge	2011-04-04	―	―	2011-04-05	1700	250	260
960	Fukushima	Date-shi	meat/egg	Chicken egg			－	Ge	2011-04-02	―	―	2011-04-05	5.7	ND	ND
961	Fukushima	Hirata-mura	meat/egg	Chicken egg			－	Ge	2011-04-02	―	―	2011-04-05	9.3	ND	ND
962	Fukushima	Fukushima-shi	meat/egg	Chicken egg			－	Ge	2011-04-02	―	―	2011-04-05	6	ND	ND
963	Fukushima	Asakawa-machi	meat/egg	Chicken egg			－	Ge	2011-04-02	―	―	2011-04-05	6	ND	ND
964	Fukushima	Shirakawa-shi	meat/egg	Chicken egg			－	Ge	2011-04-02	―	―	2011-04-05	4.2	ND	ND
965	Fukushima	Ishikawa-machi	meat/egg	Chicken egg			－	Ge	2011-04-02	―	―	2011-04-05	ND	ND	ND
966	Fukushima	Ishikawa-machi	meat/egg	Chicken egg			－	Ge	2011-04-02	―	―	2011-04-05	5.9	ND	ND
967	Fukushima	Yamatsuri-machi	meat/egg	Chicken egg			－	Ge	2011-04-02	―	―	2011-04-05	8	ND	ND
968	Fukushima	Hanawa-machi	meat/egg	Chicken egg			－	Ge	2011-04-02	―	―	2011-04-05	ND	ND	ND
969	Fukushima	Aizubange-machi	meat/egg	Chicken egg			－	Ge	2011-04-01	―	―	2011-04-05	ND	ND	ND
970	Chiba	Kamogawa-shi	vegetables	Hijiki seaweed	Sargassum fusiformis	Amatsu fishery harbor	－	Ge	2011-03-24	―	―	2011-04-05	65	ND
971	Tokyo	Oshima-machi	fishery products	Abalone (Fukutokobushi)	Haliotis diversicolor diversicolor		－	Ge	2011-03-30	―	―	2011-04-05	ND	ND
972	Ibaraki	Hitachiota-shi	milk/dairyproducts	Cattle milk			－	Ge	2011-04-05	―	2011-04-06	2011-04-06	6	ND
973	Ibaraki	Kasama-shi	milk/dairyproducts	Cattle milk			－	Ge	2011-04-05	―	2011-04-06	2011-04-06	6	2
974	Ibaraki	Inashiki-shi	milk/dairyproducts	Cattle milk			－	Ge	2011-04-05	―	2011-04-06	2011-04-06	11	1
975	Ibaraki	Kawachi-machi	milk/dairyproducts	Cattle milk			－	Ge	2011-04-05	―	2011-04-06	2011-04-06	18	6
976	Ibaraki	Joso-shi	milk/dairyproducts	Cattle milk			－	Ge	2011-04-05	―	2011-04-06	2011-04-06	5	1
977	Hyogo	Kobe-shi	vegetables	Cabbage			post-market	Ge	2011-04-05	―	2011-04-06	2011-04-06	ND	ND	ND
978	Hyogo	Minamiawaji-shi	vegetables	Cabbage			post-market	Ge	2011-04-05	―	2011-04-06	2011-04-06	ND	ND	ND
979	Hyogo	Minamiawaji-shi	vegetables	Lettuce			post-market	Ge	2011-04-05	―	2011-04-06	2011-04-06	ND	ND	ND
980	Ibaraki	Not known	vegetables	Cabbage (Green ball)			post-market	Ge	2011-04-06	―	2011-04-06	2011-04-06	2	2	1
981	Kanagawa	Kawasaki-shi	vegetables	Spinach			－	Ge	2011-04-05	―	―	2011-04-06	150	21.9
982	Kanagawa	Atsugi-shi	vegetables	Spinach			－	Ge	2011-04-05	―	―	2011-04-06	240	175
983	Kanagawa	Ebina-shi	vegetables	Spinach			－	Ge	2011-04-05	―	―	2011-04-06	86	25.5
984	Kanagawa	Ebina-shi	vegetables	Japanese mustard spinach (komatsuna)			－	Ge	2011-04-05	―	―	2011-04-06	47	98
985	Kanagawa	Hiratsuka-shi	vegetables	Cabbage			－	Ge	2011-04-05	―	―	2011-04-06	ND	ND
986	Fukushima	Fukushima-shi	vegetables	Chives			－	Ge	2011-04-04	―	―	2011-04-06	200	130	120
987	Fukushima	Aizuwakamatsu-shi	vegetables	Cabbage			－	Ge	2011-04-04	―	―	2011-04-06	ND	ND	ND
988	Fukushima	Koriyama-shi	vegetables	Cabbage			－	Ge	2011-04-04	―	―	2011-04-06	ND	ND	16
989	Fukushima	Iwaki-shi	vegetables	Broccoli			－	Ge	2011-04-04	―	―	2011-04-06	660	340	290
990	Fukushima	Shirakawa-shi	vegetables	Brassica leafy vegetable (Aburana)			－	Ge	2011-04-04	―	―	2011-04-06	290	600	570
991	Fukushima	Sukagawa-shi	vegetables	Turnip			－	Ge	2011-04-03	―	―	2011-04-06	1000	2000	2100
992	Fukushima	Kitakata-shi	vegetables	Chives			－	Ge	2011-04-04	―	―	2011-04-06	12	ND	ND
993	Fukushima	Soma-shi	vegetables	Spring onion (not forming bulb)			－	Ge	2011-04-04	―	―	2011-04-06	17	42	20
994	Fukushima	Nihonmatsu-shi	vegetables	Brassica leafy vegetable (Kousaitai)			－	Ge	2011-04-04	―	―	2011-04-06	440	1000	1100
995	Fukushima	Tamura-shi	vegetables	Spinach			－	Ge	2011-04-04	―	―	2011-04-06	5200	9300	9700
996	Fukushima	Minamisoma-shi	vegetables	Cabbage			－	Ge	2011-04-04	―	―	2011-04-06	17	39	41
997	Fukushima	Date-shi	vegetables	Broccoli			－	Ge	2011-04-04	―	―	2011-04-06	360	1400	1500
998	Fukushima	Motomiya-shi	vegetables	Brassica leafy vegetable (Kukitachina)			－	Ge	2011-04-04	―	―	2011-04-06	590	3000	3000
999	Fukushima	Kori-machi	vegetables	Broccoli			－	Ge	2011-04-04	―	―	2011-04-06	110	520	540
1000	Fukushima	Kunimi-machi	vegetables	Broccoli			－	Ge	2011-04-04	―	―	2011-04-06	150	990	990
1001	Fukushima	Kawamata-machi	vegetables	Brassica leafy vegetable (Shinobufuyuna)			－	Ge	2011-04-04	―	―	2011-04-06	2100	5200	5300
1002	Fukushima	Otama-mura	vegetables	Spinach			－	Ge	2011-04-04	―	―	2011-04-06	2100	11000	11000
1003	Fukushima	Kagamiishi-machi	vegetables	Broccoli			－	Ge	2011-04-04	―	―	2011-04-06	770	850	860
1004	Fukushima	Tenei-mura	vegetables	Japanese butterbur scape	Petasitea japonicus		－	Ge	2011-04-03	―	―	2011-04-06	7.7	28	37
1005	Fukushima	Shimogo-machi	vegetables	Cabbage			－	Ge	2011-04-04	―	―	2011-04-06	ND	ND	ND
1006	Fukushima	Tadami-machi	vegetables	Spring onion (not forming bulb)			－	Ge	2011-04-04	―	―	2011-04-06	ND	ND	ND
1007	Fukushima	Minamiaizu-machi	vegetables	Cabbage			－	Ge	2011-04-04	―	―	2011-04-06	ND	ND	ND
1008	Fukushima	Kitashiobara-mura	vegetables	Japanese butterbur scape	Petasitea japonicus		－	Ge	2011-04-04	―	―	2011-04-06	31	71	81
1009	Fukushima	Nishiaizu-machi	vegetables	Chives			－	Ge	2011-04-04	―	―	2011-04-06	ND	ND	ND
1010	Fukushima	Inawashiro-machi	vegetables	Cabbage			－	Ge	2011-04-04	―	―	2011-04-06	ND	ND	ND
1011	Fukushima	Yanaizu-machi	vegetables	Chives			－	Ge	2011-04-04	―	―	2011-04-06	ND	ND	ND
1012	Fukushima	Nishigo-mura	vegetables	Brassica leafy vegetable (Vitaminna)			－	Ge	2011-04-04	―	―	2011-04-06	540	4800	4800
1013	Fukushima	Izumizaki-mura	vegetables	Spinach			－	Ge	2011-04-04	―	―	2011-04-06	970	2200	2200
1014	Fukushima	Nakajima-mura	vegetables	Spinach			－	Ge	2011-04-04	―	―	2011-04-06	840	790	790
1015	Fukushima	Yabuki-machi	vegetables	Spinach			－	Ge	2011-04-04	―	―	2011-04-06	1300	1700	1600
1016	Fukushima	Tanagura-machi	vegetables	Spinach			－	Ge	2011-04-04	―	―	2011-04-06	400	770	830
1017	Fukushima	Yamatsuri-machi	vegetables	Spinach			－	Ge	2011-04-04	―	―	2011-04-06	590	200	230
1018	Fukushima	Hanawa-machi	vegetables	Spinach			－	Ge	2011-04-04	―	―	2011-04-06	920	710	650
1019	Fukushima	Samegawa-mura	vegetables	Japanese mustard spinach (komatsuna)			－	Ge	2011-04-04	―	―	2011-04-06	610	810	880
1020	Fukushima	Ishikawa-machi	vegetables	Cabbage			－	Ge	2011-04-04	―	―	2011-04-06	370	840	880
1021	Fukushima	Tamakawa-mura	vegetables	Brassica leafy vegetable (Aburana)			－	Ge	2011-04-04	―	―	2011-04-06	1000	1200	1300
1022	Fukushima	Hirata-mura	vegetables	Spinach			－	Ge	2011-04-04	―	―	2011-04-06	1500	320	340
1023	Fukushima	Asakawa-machi	vegetables	Cabbage			－	Ge	2011-04-04	―	―	2011-04-06	190	710	730
1024	Fukushima	Furudono-machi	vegetables	Potherb mustard (Mizuna)			－	Ge	2011-04-04	―	―	2011-04-06	600	450	460
1025	Fukushima	Miharu-machi	vegetables	Broccoli			－	Ge	2011-04-04	―	―	2011-04-06	150	690	680
1026	Fukushima	Ono-machi	vegetables	Spinach			－	Ge	2011-04-04	―	―	2011-04-06	2200	2500	2600
1027	Niigata	Not known	vegetables	Spinach			post-market	Ge	2011-04-05	―	―	2011-04-06	ND	ND
1028	Niigata	Not known	vegetables	Spinach			post-market	Ge	2011-04-05	―	―	2011-04-06	ND	ND
1029	Niigata	Not known	vegetables	Japanese mustard spinach (komatsuna)			post-market	Ge	2011-04-05	―	―	2011-04-06	ND	ND
1030	Niigata	Not known	vegetables	Japanese mustard spinach (komatsuna)			post-market	Ge	2011-04-05	―	―	2011-04-06	ND	ND
1031	Niigata	Not known	vegetables	Cucumber			post-market	Ge	2011-04-05	―	―	2011-04-06	ND	ND
1032	Niigata	Not known	vegetables	Strawberry			post-market	Ge	2011-04-05	―	―	2011-04-06	ND	ND
1033	Saitama	Not known	vegetables	Tomato			post-market	Ge	2011-04-05	―	―	2011-04-06	ND	ND
1034	Saitama	Not known	vegetables	Tomato			post-market	Ge	2011-04-05	―	―	2011-04-06	ND	ND
1035	Saitama	Not known	vegetables	Spring onion (not forming bulb)			post-market	Ge	2011-04-05	―	―	2011-04-06	14	ND
1036	Gunma	Not known	vegetables	Spring onion (not forming bulb)			post-market	Ge	2011-04-05	―	―	2011-04-06	7.7	ND
1037	Gunma	Not known	vegetables	Japanese honewort (Mitsuba)			post-market	Ge	2011-04-05	―	―	2011-04-06	9.5	ND
1038	Saitama	Not known	vegetables	Potherb mustard (Mizuna)			post-market	Ge	2011-04-05	―	―	2011-04-06	45	36
1039	Yamagata	Mamurogawa-machi	vegetables	Hosta montana	Hosta montana		－	Ge	2011-04-06	―	2011-04-06	2011-04-06	ND	ND
1040	Saitama	Saitama-shi	vegetables	Japanese mustard spinach (komatsuna)			pre-market	Ge	2011-04-05	―	2011-04-06	2011-04-06	140	22	22
1041	Saitama	Kawagoe-shi	vegetables	Japanese mustard spinach (komatsuna)			pre-market	Ge	2011-04-05	―	2011-04-06	2011-04-06	87	5.7	7.5
1042	Saitama	Kumagaya-shi	vegetables	Spring onion (not forming bulb)			pre-market	Ge	2011-04-05	―	2011-04-06	2011-04-06	ND	ND	ND
1043	Saitama	Tokorozawa-shi	vegetables	Spinach			pre-market	Ge	2011-04-05	―	2011-04-06	2011-04-06	160	16	16
1044	Saitama	Honjo-shi	vegetables	Spinach			pre-market	Ge	2011-04-05	―	2011-04-06	2011-04-06	120	13	11
1045	Saitama	Honjo-shi	vegetables	Cucumber			pre-market	Ge	2011-04-05	―	2011-04-06	2011-04-06	ND	ND	ND
1046	Saitama	Sayama-shi	vegetables	Potherb mustard (Mizuna)			pre-market	Ge	2011-04-05	―	2011-04-06	2011-04-06	30	6.8	7.4
1047	Saitama	Fukaya-shi	vegetables	Spring onion (not forming bulb)			pre-market	Ge	2011-04-05	―	2011-04-06	2011-04-06	28	ND	ND
1048	Saitama	Kuki-shi	vegetables	Strawberry			pre-market	Ge	2011-04-05	―	2011-04-06	2011-04-06	ND	4.1	5
1049	Saitama	Yoshikawa-shi	vegetables	Japanese mustard spinach (komatsuna)			pre-market	Ge	2011-04-05	―	2011-04-06	2011-04-06	55	ND	ND
1050	Chiba	Onjuku-machi	fishery products	Skipjack tuna	Katsuwonus pelamis	Iwawada harbor	－	Ge	2011-04-05	―	―	2011-04-07	ND	33
1051	Chiba	Katsuura-shi	fishery products	Splendid alfonsino	Beryx splendens	Katsuura fishery harbor	－	Ge	2011-04-05	―	―	2011-04-07	ND	ND
1052	Kanagawa	Sagamihara-shi	milk/dairyproducts	Cattle milk			－	Ge	―	―	―	2011-04-07	ND	ND
1053	Hyogo	Akashi-shi	vegetables	Cabbage			－	Ge	―	―	―	2011-04-07	ND	ND	ND
1054	Tochigi	Iwafune-machi	vegetables	Potherb mustard (Mizuna)		indoor	－	Ge	2011-04-06	―	2011-04-07	2011-04-07	24	ND
1055	Tochigi	Nasushiobara-shi	vegetables	Spring onion (not forming bulb)		indoor	－	Ge	2011-04-06	―	2011-04-07	2011-04-07	ND	ND
1056	Tochigi	Kaminokawa-machi	vegetables	Spinach			－	Ge	2011-04-06	―	2011-04-07	2011-04-07	930	410
1057	Tochigi	Shioya-machi	vegetables	Spinach		indoor	－	Ge	2011-04-06	―	2011-04-07	2011-04-07	120	34
1058	Tochigi	Nasushiobara-shi	vegetables	Spinach		indoor	－	Ge	2011-04-06	―	2011-04-07	2011-04-07	30	15.3
1059	Tochigi	Sano-shi	vegetables	Brassica leafy vegetable (Kakina)			－	Ge	2011-04-06	―	2011-04-07	2011-04-07	79	116
1060	Tochigi	Sano-shi	vegetables	Brassica leafy vegetable (Kakina)			－	Ge	2011-04-06	―	2011-04-07	2011-04-07	35	38
1061	Tochigi	Sakura-shi	vegetables	Garland chrysanthemum		indoor	－	Ge	2011-04-06	―	2011-04-07	2011-04-07	300	85
1062	Tochigi	Moka-shi	vegetables	Garland chrysanthemum		indoor	－	Ge	2011-04-06	―	2011-04-07	2011-04-07	530	133
1063	Tochigi	Not known	milk/dairyproducts	Cattle milk		Sampled in Southern area milk collection center with cooling facility	－	Ge	2011-04-06	―	2011-04-07	2011-04-07	ND	ND
1064	Niigata	Not known	vegetables	Japanese mustard spinach (komatsuna)			－	Ge	2011-04-06	―	―	2011-04-07	ND	ND
1065	Niigata	Not known	vegetables	Japanese mustard spinach (komatsuna)			－	Ge	2011-04-06	―	―	2011-04-07	ND	ND
1066	Niigata	Not known	vegetables	Spinach			－	Ge	2011-04-06	―	―	2011-04-07	ND	ND
1067	Niigata	Not known	vegetables	Cucumber			－	Ge	2011-04-06	―	―	2011-04-07	ND	ND
1068	Niigata	Not known	vegetables	Brassica leafy vegetable (Touna)			－	Ge	2011-04-06	―	―	2011-04-07	ND	ND
1069	Gunma	Not known	vegetables	Potherb mustard (Mizuna)			－	Ge	2011-04-06	―	―	2011-04-07	85	44
1070	Ibaraki	Not known	vegetables	Lettuce			－	Ge	2011-04-06	―	―	2011-04-07	ND	ND
1071	Ibaraki	Not known	vegetables	Lettuce			－	Ge	2011-04-06	―	―	2011-04-07	ND	ND
1072	Gunma	Not known	vegetables	Cucumber			－	Ge	2011-04-06	―	―	2011-04-07	ND	9.4
1073	Gunma	Not known	vegetables	Cucumber			－	Ge	2011-04-06	―	―	2011-04-07	7.1	9.9
1074	Fukushima	Nakajima-mura	meat/egg	Pig meat			－	Ge	2011-04-06	―	―	2011-04-07	ND	ND
1075	Fukushima	Nakajima-mura	meat/egg	Edible offals of animals (pig liver)			－	Ge	2011-04-06	―	―	2011-04-07	ND	ND
1076	Fukushima	Aizuwakamatsu-shi	meat/egg	Chicken meat			－	Ge	2011-04-06	―	―	2011-04-07	ND	ND	ND
1077	Fukushima	Kawamata-machi	meat/egg	Chicken meat			－	Ge	2011-04-06	―	―	2011-04-07	ND	ND	ND
1078	Fukushima	Shimogo-machi	meat/egg	Chicken meat			－	Ge	2011-04-06	―	―	2011-04-07	ND	ND	ND
1079	Fukushima	Mishima-machi	meat/egg	Chicken meat			－	Ge	2011-04-06	―	―	2011-04-07	ND	ND	ND
1080	Fukushima	Kitakata-shi	meat/egg	Pig meat			－	Ge	2011-04-06	―	―	2011-04-07	ND	ND	ND
1081	Fukushima	Nihonmatsu-shi	meat/egg	Pig meat			－	Ge	2011-04-06	―	―	2011-04-07	ND	6.8	9.1
1082	Fukushima	Yabuki-machi	meat/egg	Pig meat			－	Ge	2011-04-06	―	―	2011-04-07	ND	ND	ND
1083	Fukushima	Koriyama-shi	meat/egg	Cattle meat			－	Ge	2011-04-06	―	―	2011-04-07	ND	ND	ND
1084	Fukushima	Otama-mura	meat/egg	Cattle meat			－	Ge	2011-04-06	―	―	2011-04-07	19	19	18
1085	Fukushima	Aizuwakamatsu-shi	meat/egg	Horse meat			－	Ge	2011-04-06	―	―	2011-04-07	ND	ND	7.3
1086	Fukushima	Koriyama-shi	fishery products	Common carp	Cyprinus carpio		－	Ge	2011-04-06	―	―	2011-04-07	ND	ND	ND
1087	Fukushima	Nishigo-mura	fishery products	Whitespotted char	Salvelinus leucomaenis		－	Ge	2011-04-06	―	―	2011-04-07	8.1	ND	ND
1088	Fukushima	Nishigo-mura	fishery products	Rainbow trout	Oncorhynchus mykiss		－	Ge	2011-04-06	―	―	2011-04-07	5.5	ND	ND
1089	Ibaraki	Koga-shi	vegetables	Leaf lettuce (red)			post-market	Ge	2011-04-07	―	2011-04-07	2011-04-07	180	62
1090	Ibaraki	Sakai-machi	vegetables	Lettuce			post-market	Ge	2011-04-07	―	2011-04-07	2011-04-07	ND	ND
1091	Gunma	Midori-shi	vegetables	Spring onion (not forming bulb)			post-market	Ge	2011-04-07	―	2011-04-07	2011-04-07	47	ND
1092	Ibaraki	Takahagi-shi	vegetables	Spinach			－	Ge	2011-04-06	―	―	2011-04-07	2700	444
1093	Ibaraki	Hitachi-shi	vegetables	Spinach			－	Ge	2011-04-06	―	―	2011-04-07	400	87
1094	Ibaraki	Hitachiota-shi	vegetables	Spinach			－	Ge	2011-04-06	―	―	2011-04-07	920	114
1095	Ibaraki	Daigo-machi	vegetables	Spinach		indoor	－	Ge	2011-04-06	―	―	2011-04-07	190	58
1096	Ibaraki	Hitachiomiya-shi	vegetables	Spinach			－	Ge	2011-04-06	―	―	2011-04-07	560	161
1097	Ibaraki	Ibaraki-machi	vegetables	Spinach		indoor	－	Ge	2011-04-06	―	―	2011-04-07	330	72
1098	Ibaraki	Hokota-shi	vegetables	Spinach		indoor	－	Ge	2011-04-06	―	―	2011-04-07	1000	444
1099	Ibaraki	Tsukuba-shi	vegetables	Spinach		indoor	－	Ge	2011-04-06	―	―	2011-04-07	82	19
1100	Ibaraki	Moriya-shi	vegetables	Spinach		indoor	－	Ge	2011-04-06	―	―	2011-04-07	110	ND
1101	Ibaraki	Chikusei-shi	vegetables	Spinach		indoor	－	Ge	2011-04-06	―	―	2011-04-07	110	12
1102	Ibaraki	Yachiyo-machi	vegetables	Spinach		indoor	－	Ge	2011-04-06	―	―	2011-04-07	320	58
1103	Ibaraki	Hokota-shi	vegetables	Parsley		indoor	－	Ge	2011-04-06	―	―	2011-04-07	1100	321
1104	Ibaraki	Hokota-shi	vegetables	Parsley		indoor	－	Ge	2011-04-06	―	―	2011-04-07	420	83
1105	Ibaraki	Namegata-shi	vegetables	Parsley		indoor	－	Ge	2011-04-06	―	―	2011-04-07	150	148
1106	Ibaraki	Tsukuba-shi	vegetables	Brassica leafy vegetable (Kakina)			－	Ge	2011-04-06	―	―	2011-04-07	92	78
1107	Ibaraki	Tsukuba-shi	vegetables	Brassica leafy vegetable (Kakina)			－	Ge	2011-04-06	―	―	2011-04-07	330	195
1108	Ibaraki	Hitachinaka-shi	fishery products	Chestnut octopus	Octopus conispadiceus	Hitachinaka-shi offshore	－	Ge	2011-04-05	―	―	2011-04-07	4	ND
1109	Ibaraki	Hitachinaka-shi	fishery products	Flathead flounder	Hippoglossoides dubius	Hitachinaka-shi offshore	－	Ge	2011-04-05	―	―	2011-04-07	ND	ND
1110	Ibaraki	Hitachinaka-shi	fishery products	Pacific cod	Gadus macrocephalus	Hitachinaka-shi offshore	－	Ge	2011-04-05	―	―	2011-04-07	ND	ND
1111	Ibaraki	Not known	fishery products	Brackish-water clam	Corbicula japonica	Hinuma pond	－	Ge	2011-04-05	―	―	2011-04-07	96	68
1112	Yamagata	Yamagata-shi	vegetables	Cucumber			－	Ge	2011-04-07	―	2011-04-07	2011-04-07	ND	ND
1113	Kanagawa	Ebina-shi	milk/dairyproducts	Cattle milk			pre-market	Ge	2011-04-07	―	2011-04-08	2011-04-08	ND	ND
1114	Kanagawa	Atsugi-shi	meat/egg	Pig meat			pre-market	Ge	2011-04-07	―	2011-04-08	2011-04-08	－	ND
1115	Gunma	Isesaki-shi	vegetables	Spinach			pre-market	Ge	2011-04-07	―	2011-04-08	2011-04-08	210	300
1116	Gunma	Takasaki-shi	vegetables	Brassica leafy vegetable (Kakina)			pre-market	Ge	2011-04-07	―	2011-04-08	2011-04-08	53	126
1117	Gunma	Isesaki-shi	vegetables	Spinach			pre-market	Ge	2011-04-07	―	2011-04-08	2011-04-08	230	210
1118	Gunma	Shibukawa-shi	vegetables	Spinach			pre-market	Ge	2011-04-07	―	2011-04-08	2011-04-08	40	21
1119	Gunma	Ota-shi	vegetables	Spinach			pre-market	Ge	2011-04-07	―	2011-04-08	2011-04-08	22	ND
1120	Gunma	Tatebayashi-shi	vegetables	Spinach			pre-market	Ge	2011-04-07	―	2011-04-08	2011-04-08	29	ND
1121	Gunma	Tatebayashi-shi	vegetables	Brassica leafy vegetable (Kakina)			pre-market	Ge	2011-04-07	―	2011-04-08	2011-04-08	79	99
1122	Gunma	Kanra-machi	vegetables	Spinach			pre-market	Ge	2011-04-07	―	2011-04-08	2011-04-08	63	22
1123	Gunma	Higashiagatsuma-machi	vegetables	Spinach			pre-market	Ge	2011-04-07	―	2011-04-08	2011-04-08	ND	ND
1124	Gunma	Maebashi-shi	vegetables	Spinach			pre-market	Ge	2011-04-07	―	2011-04-08	2011-04-08	77	34
1125	Chiba	Choshi-shi	fishery products	Japanese sardine	Sardinops melanostictus	Choshi fishery harbor	－	Ge	2011-04-06	―	―	2011-04-08	4.9	8.5
1126	Chiba	Choshi-shi	fishery products	Splendid alfonsino	Beryx splendens	Choshi fishery harbor	－	Ge	2011-04-06	―	―	2011-04-08	ND	ND
1127	Chiba	Kujukuri-machi	fishery products	Clam	Meretrix lamarckii	Katagai fishery harbor	－	Ge	2011-04-06	―	―	2011-04-08	5	ND
1128	Niigata	Not known	vegetables	Spinach			－	Ge	2011-04-07	―	―	2011-04-08	ND	ND
1129	Niigata	Not known	vegetables	Japanese mustard spinach (komatsuna)			－	Ge	2011-04-07	―	―	2011-04-08	ND	ND
1130	Niigata	Not known	vegetables	Japanese mustard spinach (komatsuna)			－	Ge	2011-04-07	―	―	2011-04-08	ND	ND
1131	Niigata	Not known	vegetables	Strawberry			－	Ge	2011-04-07	―	―	2011-04-08	ND	ND
1132	Niigata	Not known	vegetables	Brassica leafy vegetable (Touna)			－	Ge	2011-04-07	―	―	2011-04-08	ND	ND
1133	Niigata	Not known	vegetables	Cucumber			－	Ge	2011-04-07	―	―	2011-04-08	ND	ND
1134	Gunma	Not known	vegetables	Qing-geng-cai			－	Ge	2011-04-07	―	―	2011-04-08	7.5	5.4
1135	Saitama	Not known	vegetables	Cucumber			－	Ge	2011-04-07	―	―	2011-04-08	ND	ND
1136	Saitama	Not known	vegetables	Spinach			－	Ge	2011-04-07	―	―	2011-04-08	170	114
1137	Ibaraki	Not known	vegetables	Strawberry			－	Ge	2011-04-07	―	―	2011-04-08	9.8	9.5
1138	Ibaraki	Not known	vegetables	Chinese chive			－	Ge	2011-04-07	―	―	2011-04-08	380	21
1139	Ibaraki	Not known	vegetables	Potherb mustard (Mizuna)			－	Ge	2011-04-07	―	―	2011-04-08	90	116
1140	Nagano	Saku-shi	vegetables	Spinach			－	Ge	2011-04-06	―	―	2011-04-08	88	94
1141	Nagano	Iida-shi	vegetables	Spinach			－	Ge	2011-04-06	―	―	2011-04-08	ND	3.8
1142	Nagano	Nagano-shi	vegetables	Spinach			－	Ge	2011-04-06	―	―	2011-04-08	32	370
1143	Fukushima	Nihonmatsu-shi	meat/egg	Pig meat			－	Ge	―	―	―	2011-04-08	ND	15.8
1144	Fukushima	Nihonmatsu-shi	meat/egg	Edible offals of animals (pig liver)			－	Ge	―	―	―	2011-04-08	ND	10.6
1145	Fukushima	Kawamata-machi	meat/egg	Pig meat			－	Ge	―	―	―	2011-04-08	ND	24
1146	Fukushima	Kawamata-machi	meat/egg	Edible offals of animals (pig liver)			－	Ge	―	―	―	2011-04-08	11	23
1147	Fukushima	Koriyama-shi	milk/dairyproducts	Cattle milk			－	Ge	2011-04-07	―	―	2011-04-08	14	ND	ND
1148	Fukushima	Motomiya-shi	milk/dairyproducts	Cattle milk			－	Ge	2011-04-07	―	―	2011-04-08	11	ND	ND
1149	Fukushima	Ono-machi	milk/dairyproducts	Cattle milk			－	Ge	2011-04-07	―	―	2011-04-08	ND	ND	ND
1150	Fukushima	Izumizaki-mura	milk/dairyproducts	Cattle milk			－	Ge	2011-04-07	―	―	2011-04-08	5.3	ND	ND
1151	Fukushima	Fukushima-shi	milk/dairyproducts	Cattle milk			－	Ge	2011-04-07	―	―	2011-04-08	35	7.5	7.8
1152	Fukushima	Kawamata-machi, Iitate-mura	milk/dairyproducts	Cattle milk		Sampled in Fukushima nyugyo in Fukushima-shi	－	Ge	2011-04-07	―	―	2011-04-08	35	14	9.9
1153	Fukushima	Minamisoma-shi	milk/dairyproducts	Cattle milk			－	Ge	2011-04-07	―	―	2011-04-08	20	ND	8.1
1154	Fukushima	Iwaki-shi	milk/dairyproducts	Cattle milk			－	Ge	2011-04-07	―	―	2011-04-08	38	ND	ND
1155	Fukushima	Iwaki-shi	milk/dairyproducts	Cattle milk			－	Ge	2011-04-07	―	―	2011-04-08	16	ND	ND
1156	Fukushima	Soma-shi	milk/dairyproducts	Cattle milk			－	Ge	2011-04-07	―	―	2011-04-08	25	6.8	5.8
1157	Fukushima	Motomiya-shi	milk/dairyproducts	Cattle milk			－	Ge	2011-04-07	―	―	2011-04-08	13	ND	ND
1158	Fukushima	Kawamata-machi	milk/dairyproducts	Cattle milk			－	Ge	2011-04-07	―	―	2011-04-08	28	ND	5.6
1159	Fukushima	Iitate-mura	milk/dairyproducts	Cattle milk			－	Ge	2011-04-07	―	―	2011-04-08	46	15	12
1160	Chiba	Isumi-shi	fishery products	Japanese amberjack	Seriola quinqueraduata	Ohara fishery harbor	post-market	Ge	2011-04-08	―	2011-04-08	2011-04-08	ND	ND
1161	Chiba	Choshi-shi	fishery products	Splendid alfonsino	Beryx splendens	Amatsu fishery harbor	post-market	Ge	2011-04-08	―	2011-04-08	2011-04-08	ND	ND
1162	Chiba	Choshi-shi	fishery products	Japanese sardine	Sardinops melanostictus	Choshi fishery harbor	post-market	Ge	2011-04-08	―	2011-04-08	2011-04-08	ND	ND
1163	Fukushima	Kitakata-shi and others	milk/dairyproducts	Cattle milk		Sampled in Aizutyuounyugyou in Aizubange-machi	－	Ge	2011-04-07	―	―	2011-04-08	ND	ND	ND
1164	Fukushima	Minamiaizu-machi	milk/dairyproducts	Cattle milk			－	Ge	2011-04-07	―	―	2011-04-08	ND	ND	ND
1165	Chiba	Choshi-shi	fishery products	Japanese anchovy	Engraulis japonicus	Choshi fishery harbor	－	Ge	2011-04-07	―	―	2011-04-08	1.9	1.7
1166	Ibaraki	Hitachinaka-shi	fishery products	Olive flounder	Paralichthys olivaceus	Hitachinaka-shi offshore	－	Ge	2011-04-07	―	―	2011-04-08	2	2
1167	Ibaraki	Hitachinaka-shi	fishery products	Marbled flounder	Pleuronectes yokohamae	Hitachinaka-shi offshore	－	Ge	2011-04-07	―	―	2011-04-08	4	2
1168	Ibaraki	Hitachinaka-shi	fishery products	Monkfish	Lophiomus setigerus	Hitachinaka-shi offshore	－	Ge	2011-04-07	―	―	2011-04-08	2	ND
1169	Fukushima	Iwaki-shi	fishery products	Japanese sandlance (juvenile)	Ammodytes personatus		－	Ge	2011-04-07	―	―	2011-04-09	1700	280	290
1170	Fukushima	Iwaki-shi	fishery products	Japanese sandlance (juvenile)	Ammodytes personatus		－	Ge	2011-04-07	―	―	2011-04-09	1200	240	260
1171	Fukushima	Iwaki-shi	fishery products	Japanese sandlance (juvenile)	Ammodytes personatus		－	Ge	2011-04-07	―	―	2011-04-09	1500	240	250
1172	Fukushima	Iwaki-shi	fishery products	Japanese sandlance (juvenile)	Ammodytes personatus		－	Ge	2011-04-07	―	―	2011-04-09	1100	240	240
1173	Fukushima	Fukushima-shi	vegetables	Strawberry			－	Ge	2011-04-07	―	―	2011-04-09	ND	ND	ND
1174	Fukushima	Aizuwakamatsu-shi	vegetables	Strawberry			－	Ge	2011-04-07	―	―	2011-04-09	ND	ND	ND
1175	Fukushima	Koriyama-shi	vegetables	Chinese chive			－	Ge	2011-04-07	―	―	2011-04-09	80	ND	ND
1176	Fukushima	Koriyama-shi	vegetables	Perilla (green leaf)			－	Ge	2011-04-07	―	―	2011-04-09	28	ND	ND
1177	Fukushima	Iwaki-shi	vegetables	Strawberry			－	Ge	2011-04-07	―	―	2011-04-09	110	100	120
1178	Fukushima	Shirakawa-shi	vegetables	Broccoli			－	Ge	2011-04-07	―	―	2011-04-09	ND	ND	ND
1179	Fukushima	Sukagawa-shi	vegetables	Cucumber			－	Ge	2011-04-07	―	―	2011-04-09	ND	ND	ND
1180	Fukushima	Sukagawa-shi	vegetables	Japanese honewort (Mitsuba)			－	Ge	2011-04-06	―	―	2011-04-09	26	ND	ND
1181	Fukushima	Kitakata-shi	vegetables	Asparagus			－	Ge	2011-04-07	―	―	2011-04-09	ND	ND	ND
1182	Fukushima	Soma-shi	vegetables	Strawberry			－	Ge	2011-04-06	―	―	2011-04-09	63	31	34
1183	Fukushima	Nihonmatsu-shi	vegetables	Cucumber			－	Ge	2011-04-07	―	―	2011-04-09	9.9	ND	ND
1184	Fukushima	Tamura-shi	vegetables	Strawberry			－	Ge	2011-04-07	―	―	2011-04-09	ND	ND	ND
1185	Fukushima	Date-shi	vegetables	Japanese horseradish (leaf)			－	Ge	2011-04-07	―	―	2011-04-09	58	87	90
1186	Fukushima	Date-shi	vegetables	Peas			－	Ge	2011-04-07	―	―	2011-04-09	ND	ND	ND
1187	Fukushima	Date-shi	vegetables	Snap bean			－	Ge	2011-04-07	―	―	2011-04-09	8.9	ND	ND
1188	Fukushima	Motomiya-shi	vegetables	Asparagus			－	Ge	2011-04-07	―	―	2011-04-09	ND	ND	ND
1189	Fukushima	Kori-machi	vegetables	Strawberry			－	Ge	2011-04-07	―	―	2011-04-09	ND	ND	ND
1190	Fukushima	Kunimi-machi	vegetables	Chinese chive			－	Ge	2011-04-07	―	―	2011-04-09	47	ND	ND
1191	Fukushima	Kawamata-machi	vegetables	Aralia elata (shoot)	Aralia elata		－	Ge	2011-04-07	―	―	2011-04-09	ND	ND	ND
1192	Fukushima	Otama-mura	vegetables	Strawberry			－	Ge	2011-04-07	―	―	2011-04-09	ND	ND	ND
1193	Fukushima	Kagamiishi-machi	vegetables	Strawberry			－	Ge	2011-04-07	―	―	2011-04-09	5.6	ND	4.5
1194	Fukushima	Tenei-mura	vegetables	Chinese chive			－	Ge	2011-04-07	―	―	2011-04-09	22	ND	ND
1195	Fukushima	Shimogo-machi	vegetables	Asparagus			－	Ge	2011-04-07	―	―	2011-04-09	ND	ND	ND
1196	Fukushima	Minamiaizu-machi	vegetables	Asparagus			－	Ge	2011-04-07	―	―	2011-04-09	ND	ND	ND
1197	Fukushima	Nishiaizu-machi	vegetables	Spinach			－	Ge	2011-04-07	―	―	2011-04-09	9.8	ND	ND
1198	Fukushima	Nishiaizu-machi	vegetables	Aralia cordata	Aralia cordata		－	Ge	2011-04-07	―	―	2011-04-09	ND	ND	ND
1199	Fukushima	Bandai-machi	vegetables	Leaf lettuce			－	Ge	2011-04-07	―	―	2011-04-09	ND	ND	ND
1200	Fukushima	Inawashiro-machi	vegetables	Spinach			－	Ge	2011-04-07	―	―	2011-04-09	69	ND	ND
1201	Fukushima	Aizubange-machi	vegetables	Leaf lettuce			－	Ge	2011-04-07	―	―	2011-04-09	ND	ND	ND
1202	Fukushima	Yugawa-mura	vegetables	Leaf lettuce			－	Ge	2011-04-07	―	―	2011-04-09	ND	ND	ND
1203	Fukushima	Aizumisato-machi	vegetables	Spinach			－	Ge	2011-04-07	―	―	2011-04-09	27	24	23
1204	Fukushima	Nishigo-mura	vegetables	Eruca sativa (Rocket)			－	Ge	2011-04-07	―	―	2011-04-09	22	ND	ND
1205	Fukushima	Izumizaki-mura	vegetables	Cucumber			－	Ge	2011-04-07	―	―	2011-04-09	ND	ND	ND
1206	Fukushima	Izumizaki-mura	vegetables	Japanese honewort (Mitsuba)			－	Ge	2011-04-07	―	―	2011-04-09	5.3	24	20
1207	Fukushima	Nakajima-mura	vegetables	Spinach			－	Ge	2011-04-07	―	―	2011-04-09	620	64	76
1208	Fukushima	Yabuki-machi	vegetables	Tomato			－	Ge	2011-04-07	―	―	2011-04-09	ND	ND	ND
1209	Fukushima	Tanagura-machi	vegetables	Strawberry			－	Ge	2011-04-07	―	―	2011-04-09	ND	ND	ND
1210	Fukushima	Yamatsuri-machi	vegetables	Strawberry			－	Ge	2011-04-07	―	―	2011-04-09	ND	ND	ND
1211	Fukushima	Hanawa-machi	vegetables	Strawberry			－	Ge	2011-04-07	―	―	2011-04-09	ND	ND	ND
1212	Fukushima	Samegawa-mura	vegetables	Japanese mustard spinach (komatsuna)			－	Ge	2011-04-07	―	―	2011-04-09	100	86	81
1213	Fukushima	Ishikawa-machi	vegetables	Chinese chive			－	Ge	2011-04-07	―	―	2011-04-09	79	ND	ND
1214	Fukushima	Tamakawa-mura	vegetables	Tomato			－	Ge	2011-04-07	―	―	2011-04-09	ND	ND	ND
1215	Fukushima	Hirata-mura	vegetables	Rapeseed (bud)			－	Ge	2011-04-07	―	―	2011-04-09	49	22	ND
1216	Fukushima	Asakawa-machi	vegetables	Cucumber			－	Ge	2011-04-06	―	―	2011-04-09	ND	ND	ND
1217	Fukushima	Furudono-machi	vegetables	Hosta montana	Hosta montana		－	Ge	2011-04-07	―	―	2011-04-09	ND	ND	ND
1218	Fukushima	Miharu-machi	vegetables	Strawberry			－	Ge	2011-04-07	―	―	2011-04-09	ND	ND	ND
1219	Fukushima	Ono-machi	vegetables	Japanese mustard spinach (komatsuna)			－	Ge	2011-04-07	―	―	2011-04-09	55	31	37
1220	Fukushima	Shinchi-machi	vegetables	Chinese chive			－	Ge	2011-04-06	―	―	2011-04-09	220	11	10
1221	Fukushima	Iitate-mura	vegetables	Japanese horseradish (leaf)			－	Ge	2011-04-06	―	―	2011-04-09	590	130	120
1222	Niigata	Not known	vegetables	Spinach			post-market	Ge	2011-04-08	―	―	2011-04-09	ND	ND
1223	Niigata	Not known	vegetables	Japanese mustard spinach (komatsuna)			post-market	Ge	2011-04-08	―	―	2011-04-09	ND	ND
1224	Niigata	Not known	vegetables	Cucumber			post-market	Ge	2011-04-08	―	―	2011-04-09	ND	ND
1225	Niigata	Not known	vegetables	Strawberry			post-market	Ge	2011-04-08	―	―	2011-04-09	ND	ND
1226	Ibaraki	Not known	vegetables	Lettuce			post-market	Ge	2011-04-08	―	―	2011-04-09	62	75
1227	Ibaraki	Not known	vegetables	Chinese cabbage			post-market	Ge	2011-04-08	―	―	2011-04-09	17	17
1228	Gunma	Not known	vegetables	Cucumber			post-market	Ge	2011-04-08	―	―	2011-04-09	ND	ND
1229	Chiba	Choshi-shi	fishery products	Japanese seabass	Lateolabrax japonicus	Choshi fishery harbor	post-market	Ge	2011-04-08	―	―	2011-04-09	ND	ND
1230	Ibaraki	Hitachinaka-shi	fishery products	Slime flounder	Microstomus achne	Hitachinaka-shi offshore	－	Ge	2011-04-08	―	―	2011-04-09	26	7
1231	Ibaraki	Hitachinaka-shi	fishery products	Marbled flounder	Pleuronectes yokohamae	Hitachinaka-shi offshore	－	Ge	2011-04-08	―	―	2011-04-09	8	8
1232	Hyogo	Akashi-shi	vegetables	Cabbage			－	Ge	2011-04-07	―	―	2011-04-09	ND	ND	ND
1233	Fukushima	Iwaki-shi	vegetables	Shiitake	Lentinula edodes	wood-log cultivation indoor	－	Ge	2011-04-08	―	―	2011-04-10	14	ND	12
1234	Fukushima	Shirakawa-shi	vegetables	Shiitake	Lentinula edodes	wood-log cultivation indoor	－	Ge	2011-04-08	―	―	2011-04-10	ND	ND	11
1235	Fukushima	Motomiya-shi	vegetables	Shiitake	Lentinula edodes	wood-log cultivation indoor	－	Ge	2011-04-08	―	―	2011-04-10	ND	ND	ND
1236	Fukushima	Minamiaizu-machi	vegetables	Shiitake	Lentinula edodes	wood-log cultivation indoor	－	Ge	2011-04-08	―	―	2011-04-10	ND	ND	ND
1237	Fukushima	Showa-mura	vegetables	Shiitake	Lentinula edodes	wood-log cultivation indoor	－	Ge	2011-04-08	―	―	2011-04-10	ND	ND	ND
1238	Fukushima	Aizumisato-machi	vegetables	Shiitake	Lentinula edodes	wood-log cultivation indoor	－	Ge	2011-04-08	―	―	2011-04-10	ND	ND	ND
1239	Fukushima	Yamatsuri-machi	vegetables	Shiitake	Lentinula edodes	wood-log cultivation indoor	－	Ge	2011-04-08	―	―	2011-04-10	ND	ND	5.4
1240	Fukushima	Hanawa-machi	vegetables	Shiitake	Lentinula edodes	wood-log cultivation indoor	－	Ge	2011-04-08	―	―	2011-04-10	ND	ND	ND
1241	Fukushima	Hirata-mura	vegetables	Shiitake	Lentinula edodes	wood-log cultivation indoor	－	Ge	2011-04-08	―	―	2011-04-10	ND	ND	ND
1242	Fukushima	Iwaki-shi	vegetables	Shiitake	Lentinula edodes	wood-log cultivation indoor	－	Ge	2011-04-08	―	―	2011-04-10	ND	ND	ND
1243	Fukushima	Koriyama-shi	vegetables	Shiitake	Lentinula edodes	wood-log cultivation	－	Ge	2011-04-08	―	―	2011-04-10	140	180	180
1244	Fukushima	Iwaki-shi	vegetables	Shiitake	Lentinula edodes	wood-log cultivation	－	Ge	2011-04-08	―	―	2011-04-10	270	60	64
1245	Fukushima	Iwaki-shi	vegetables	Shiitake	Lentinula edodes	wood-log cultivation	－	Ge	2011-04-08	―	―	2011-04-10	450	47	46
1246	Fukushima	Sukagawa-shi	vegetables	Shiitake	Lentinula edodes	wood-log cultivation	－	Ge	2011-04-08	―	―	2011-04-10	270	44	47
1247	Fukushima	Date-shi	vegetables	Shiitake	Lentinula edodes	wood-log cultivation	－	Ge	2011-04-08	―	―	2011-04-10	890	720	740
1248	Fukushima	Yamatsuri-machi	vegetables	Shiitake	Lentinula edodes	wood-log cultivation	－	Ge	2011-04-08	―	―	2011-04-10	22	12	14
1249	Fukushima	Hanawa-machi	vegetables	Shiitake	Lentinula edodes	wood-log cultivation	－	Ge	2011-04-08	―	―	2011-04-10	87	64	77
1250	Fukushima	Tamakawa-mura	vegetables	Shiitake	Lentinula edodes	wood-log cultivation	－	Ge	2011-04-08	―	―	2011-04-10	200	57	63
1251	Fukushima	Hirata-mura	vegetables	Shiitake	Lentinula edodes	wood-log cultivation	－	Ge	2011-04-08	―	―	2011-04-10	450	46	47
1252	Fukushima	Shinchi-machi	vegetables	Shiitake	Lentinula edodes	wood-log cultivation	－	Ge	2011-04-08	―	―	2011-04-10	160	280	270
1253	Fukushima	Iitate-mura	vegetables	Shiitake	Lentinula edodes	wood-log cultivation	－	Ge	2011-04-08	―	―	2011-04-10	12000	6400	6600
1254	Niigata	Not known	vegetables	Japanese mustard spinach (komatsuna)			post-market	Ge	2011-04-09	―	―	2011-04-10	ND	ND
1255	Niigata	Not known	vegetables	Japanese mustard spinach (komatsuna)			post-market	Ge	2011-04-09	―	―	2011-04-10	ND	ND
1256	Niigata	Not known	vegetables	Spinach			post-market	Ge	2011-04-09	―	―	2011-04-10	ND	ND
1257	Niigata	Not known	vegetables	Brassica leafy vegetable (Touna)			post-market	Ge	2011-04-09	―	―	2011-04-10	ND	ND
1258	Niigata	Not known	vegetables	Cucumber			post-market	Ge	2011-04-09	―	―	2011-04-10	ND	ND
1259	Niigata	Not known	vegetables	Strawberry			post-market	Ge	2011-04-09	―	―	2011-04-10	ND	ND
1260	Ibaraki	Not known	vegetables	Lettuce			post-market	Ge	2011-04-09	―	―	2011-04-10	26	ND
1261	Ibaraki	Not known	vegetables	Lettuce			post-market	Ge	2011-04-09	―	―	2011-04-10	ND	ND
1262	Saitama	Not known	vegetables	Spinach			post-market	Ge	2011-04-09	―	―	2011-04-10	190	120
1263	Gunma	Not known	vegetables	Cucumber			post-market	Ge	2011-04-09	―	―	2011-04-10	ND	3.4
1264	Gunma	Not known	vegetables	Tomato			post-market	Ge	2011-04-09	―	―	2011-04-10	ND	ND
1265	Ibaraki	Hitachinaka-shi	fishery products	Conger eel (juvenile)	Conger myriaster	Hitachinaka-shi offshore	－	Ge	2011-04-08	―	―	2011-04-10	51	4
1266	Ibaraki	Hitachiota-shi	milk/dairyproducts	Cattle milk			－	Ge	2011-04-10	―	―	2011-04-10	5	ND
1267	Ibaraki	Kasama-shi	milk/dairyproducts	Cattle milk			－	Ge	2011-04-10	―	―	2011-04-10	5	ND
1268	Ibaraki	Inashiki-shi	milk/dairyproducts	Cattle milk			－	Ge	2011-04-10	―	―	2011-04-10	7	2
1269	Ibaraki	Kawachi-machi	milk/dairyproducts	Cattle milk			－	Ge	2011-04-10	―	―	2011-04-10	10	5
1270	Ibaraki	Joso-shi	milk/dairyproducts	Cattle milk			－	Ge	2011-04-10	―	―	2011-04-10	3	ND
1271	Gunma	Maebashi-shi	meat/egg	Cattle meat			pre-market	Ge	2011-04-08	―	2011-04-10	2011-04-11	ND	ND
1272	Gunma	Maebashi-shi	meat/egg	Pig meat			pre-market	Ge	2011-04-08	―	2011-04-10	2011-04-11	ND	ND
1273	Gunma	Maebashi-shi	meat/egg	Chicken meat			pre-market	Ge	2011-04-08	―	2011-04-10	2011-04-11	ND	ND
1274	Gunma	Maebashi-shi	meat/egg	Chicken egg			pre-market	Ge	2011-04-08	―	2011-04-10	2011-04-11	ND	ND
1275	Niigata	Not known	vegetables	Japanese mustard spinach (komatsuna)			post-market	Ge	2011-04-10	―	―	2011-04-11	ND	ND
1276	Niigata	Not known	vegetables	Japanese mustard spinach (komatsuna)			post-market	Ge	2011-04-10	―	―	2011-04-11	ND	ND
1277	Niigata	Not known	vegetables	Spinach			post-market	Ge	2011-04-10	―	―	2011-04-11	ND	ND
1278	Niigata	Not known	vegetables	Strawberry			post-market	Ge	2011-04-10	―	―	2011-04-11	ND	ND
1279	Saitama	Not known	vegetables	Potherb mustard (Mizuna)			post-market	Ge	2011-04-10	―	―	2011-04-11	28	ND
1280	Saitama	Not known	vegetables	Potherb mustard (Mizuna)			post-market	Ge	2011-04-10	―	―	2011-04-11	21	22
1281	Ibaraki	Not known	vegetables	Chinese cabbage			post-market	Ge	2011-04-10	―	―	2011-04-11	9.4	16
1282	Ibaraki	Not known	vegetables	Strawberry			post-market	Ge	2011-04-10	―	―	2011-04-11	6.3	24
1283	Miyagi	Shiroishi-shi	milk/dairyproducts	Cattle milk			－	Ge	2011-04-11	―	2011-04-11	2011-04-11	ND	ND
1284	Miyagi	Tome-shi	milk/dairyproducts	Cattle milk			－	Ge	2011-04-11	―	2011-04-11	2011-04-11	ND	ND
1285	Miyagi	Osaki-shi	milk/dairyproducts	Cattle milk			－	Ge	2011-04-11	―	2011-04-11	2011-04-11	2	ND
1286	Yamagata	Mamurogawa-machi	vegetables	Aralia elata (shoot)	Aralia elata		－	Ge	2011-04-11	―	2011-04-11	2011-04-11	ND	ND
1287	Hyogo	Kobe-shi	vegetables	Chinese cabbage			－	Ge	―	―	―	2011-04-11	ND	ND	ND
1288	Fukushima	Nakajima-mura	meat/egg	Pig meat			－	Ge	―	―	―	2011-04-11	ND	ND
1289	Fukushima	Nakajima-mura	meat/egg	Edible offals of animals (pig liver)			－	Ge	―	―	―	2011-04-11	ND	ND
1290	Ibaraki	Hitachinaka-shi	fishery products	Japanese sandlance (juvenile)	Ammodytes personatus	Hitachinaka-shi offshore	－	Ge	2011-04-08	―	―	2011-04-11	598	81
1291	Ibaraki	Oarai-machi	fishery products	Conger eel (juvenile)	Conger myriaster	Oarai offshore	－	Ge	2011-04-10	―	―	2011-04-11	44	7
1292	Kanagawa	Isehara-shi	milk/dairyproducts	Cattle milk			－	Ge	2011-04-11	―	―	2011-04-12	ND	ND
1293	Chiba	Choshi-shi	fishery products	Olive flounder	Paralichthys olivaceus	Choshi fishery harbor	－	Ge	2011-04-10	―	―	2011-04-12	ND	ND
1294	Chiba	Choshi-shi	fishery products	Japanese sardine	Sardinops melanostictus	Choshi fishery harbor	－	Ge	2011-04-11	―	―	2011-04-12	ND	2
1295	Ibaraki	Kitaibaraki-shi	vegetables	Spinach			－	Ge	2011-04-11	―	―	2011-04-12	1800	621
1296	Ibaraki	Takahagi-shi	vegetables	Spinach			－	Ge	2011-04-11	―	―	2011-04-12	150	202
1297	Ibaraki	Hitachi-shi	vegetables	Spinach			－	Ge	2011-04-11	―	―	2011-04-12	360	234
1298	Ibaraki	Hitachiota-shi	vegetables	Spinach			－	Ge	2011-04-11	―	―	2011-04-12	200	75
1299	Ibaraki	Daigo-machi	vegetables	Spinach		indoor	－	Ge	2011-04-11	―	―	2011-04-12	180	35
1300	Ibaraki	Hitachiomiya-shi	vegetables	Spinach			－	Ge	2011-04-11	―	―	2011-04-12	220	104
1301	Ibaraki	Ibaraki-machi	vegetables	Spinach		indoor	－	Ge	2011-04-11	―	―	2011-04-12	85	12
1302	Ibaraki	Hokota-shi	vegetables	Spinach		indoor	－	Ge	2011-04-11	―	―	2011-04-12	140	43
1303	Ibaraki	Tsukuba-shi	vegetables	Spinach		indoor	－	Ge	2011-04-11	―	―	2011-04-12	40	ND
1304	Ibaraki	Moriya-shi	vegetables	Spinach		indoor	－	Ge	2011-04-11	―	―	2011-04-12	47	ND
1305	Ibaraki	Chikusei-shi	vegetables	Spinach		indoor	－	Ge	2011-04-11	―	―	2011-04-12	39	17
1306	Ibaraki	Yachiyo-machi	vegetables	Spinach		indoor	－	Ge	2011-04-11	―	―	2011-04-12	60	ND
1307	Ibaraki	Hokota-shi	vegetables	Parsley		indoor	－	Ge	2011-04-11	―	―	2011-04-12	730	409
1308	Ibaraki	Hokota-shi	vegetables	Parsley		indoor	－	Ge	2011-04-11	―	―	2011-04-12	350	92
1309	Ibaraki	Namegata-shi	vegetables	Parsley		indoor	－	Ge	2011-04-11	―	―	2011-04-12	77	135
1310	Ibaraki	Tsukuba-shi	vegetables	Brassica leafy vegetable (Kakina)			－	Ge	2011-04-11	―	―	2011-04-12	34	68
1311	Ibaraki	Tsukuba-shi	vegetables	Brassica leafy vegetable (Kakina)			－	Ge	2011-04-11	―	―	2011-04-12	39	123
1312	Ibaraki	Kitaibaraki-shi	fishery products	Japanese sandlance (juvenile)	Ammodytes personatus	Kitaibaraki-shi offshore	－	Ge	2011-04-11	―	―	2011-04-12	2300	420
1313	Ibaraki	Kitaibaraki-shi	fishery products	Japanese anchovy	Engraulis japonicus	Kitaibaraki-shi offshore	－	Ge	2011-04-11	―	―	2011-04-12	52	170
1314	Niigata	Not known	vegetables	Spinach			－	Ge	2011-04-11	―	―	2011-04-12	ND	ND
1315	Niigata	Not known	vegetables	Japanese mustard spinach (komatsuna)			－	Ge	2011-04-11	―	―	2011-04-12	ND	ND
1316	Niigata	Not known	vegetables	Japanese mustard spinach (komatsuna)			－	Ge	2011-04-11	―	―	2011-04-12	ND	ND
1317	Niigata	Not known	vegetables	Cucumber			－	Ge	2011-04-11	―	―	2011-04-12	ND	ND
1318	Ibaraki	Not known	vegetables	Lettuce			－	Ge	2011-04-11	―	―	2011-04-12	120	29
1319	Ibaraki	Not known	vegetables	Chinese cabbage			－	Ge	2011-04-11	―	―	2011-04-12	ND	ND
1320	Ibaraki	Not known	vegetables	Qing-geng-cai			－	Ge	2011-04-11	―	―	2011-04-12	23	68
1321	Saitama	Not known	vegetables	Japanese mustard spinach (komatsuna)			－	Ge	2011-04-11	―	―	2011-04-12	28	16
1322	Gunma	Not known	vegetables	Spinach			－	Ge	2011-04-11	―	―	2011-04-12	43	ND
1323	Fukushima	Kitakata-shi and others	milk/dairyproducts	Cattle milk		Sampled in Aizutyuounyugyou in Aizubange-machi	－	Ge	2011-04-12	―	―	2011-04-12	ND	ND	ND
1324	Fukushima	Minamiaizu-machi	milk/dairyproducts	Cattle milk			－	Ge	2011-04-12	―	―	2011-04-12	ND	ND	ND
1325	Chiba	Asahi-shi	vegetables	Garland chrysanthemum			－	Ge	2011-04-08	―	―	2011-04-12	262	67
1326	Chiba	Asahi-shi	vegetables	Garland chrysanthemum			－	Ge	2011-04-08	―	―	2011-04-12	124	<50
1327	Chiba	Asahi-shi	vegetables	Parsley			－	Ge	2011-04-08	―	―	2011-04-12	320	<50
1328	Chiba	Asahi-shi	vegetables	Parsley			－	Ge	2011-04-08	―	―	2011-04-12	1430	75
1329	Chiba	Asahi-shi	vegetables	Sanchu asian lettuce			－	Ge	2011-04-08	―	―	2011-04-12	<50	<50
1330	Chiba	Asahi-shi	vegetables	Sanchu asian lettuce			－	Ge	2011-04-08	―	―	2011-04-12	<50	<50
1331	Chiba	Asahi-shi	vegetables	Celery			－	Ge	2011-04-08	―	―	2011-04-12	481	70
1332	Chiba	Asahi-shi	vegetables	Celery			－	Ge	2011-04-08	―	―	2011-04-12	217	147
1333	Chiba	Asahi-shi	vegetables	Qing-geng-cai			－	Ge	2011-04-08	―	―	2011-04-12	<50	<50
1334	Chiba	Asahi-shi	vegetables	Qing-geng-cai			－	Ge	2011-04-08	―	―	2011-04-12	<50	<50
1335	Chiba	Katori-shi	vegetables	Spinach			－	Ge	2011-04-08	―	―	2011-04-12	204	<50
1336	Chiba	Katori-shi	vegetables	Spinach			－	Ge	2011-04-08	―	―	2011-04-12	67	<50
1337	Chiba	Tako-machi	vegetables	Spinach			－	Ge	2011-04-08	―	―	2011-04-12	843	<50
1338	Chiba	Tako-machi	vegetables	Spinach			－	Ge	2011-04-08	―	―	2011-04-12	326	<50
1339	Yamagata	Sakata-shi	vegetables	Strawberry			pre-market	Ge	2011-04-12	―	2011-04-12	2011-04-12	ND	ND	ND
1340	Ibaraki	Hitachi-shi	fishery products	Willowy flounder	Tanakius kitaharai	Hitachi-shi offshore	－	Ge	2011-04-11	―	2011-04-12	2011-04-12	ND	6
1341	Ibaraki	Hitachi-shi	fishery products	Chestnut octopus	Octopus conispadiceus	Hitachi-shi offshore	－	Ge	2011-04-11	―	2011-04-12	2011-04-12	ND	3
1342	Ibaraki	Kashima-shi	fishery products	Marbled flounder	Pleuronectes yokohamae	Kashima-shi offshore	－	Ge	2011-04-11	―	2011-04-12	2011-04-12	ND	ND
1343	Ibaraki	Kashima-shi	fishery products	Olive flounder	Paralichthys olivaceus	Kashima-shi offshore	－	Ge	2011-04-11	―	2011-04-12	2011-04-12	ND	ND
1344	Ibaraki	Hitachinaka-shi	fishery products	Marbled flounder	Pleuronectes yokohamae	Hitachinaka-shi offshore	－	Ge	2011-04-11	―	2011-04-12	2011-04-12	ND	3
1345	Ibaraki	Hitachinaka-shi	fishery products	Japanese dwarf squid	Loligo japonica	Hitachinaka-shi offshore	－	Ge	2011-04-11	―	2011-04-12	2011-04-12	3	14
1346	Ibaraki	Hitachinaka-shi	fishery products	Olive flounder	Paralichthys olivaceus	Hitachinaka-shi offshore	－	Ge	2011-04-11	―	2011-04-12	2011-04-12	2	2
1347	Kanagawa	Yokohama-shi	fishery products	Japanese common sea cucumber	Stichopus japonicus	Shiba fishery harbor	－	Ge	2011-04-11	―	―	2011-04-13	7.2	ND
1348	Kanagawa	Odawara-shi	fishery products	Japanese jack mackerel	Trachurus japonicas	Odawara fishery harbor	－	Ge	2011-04-11	―	―	2011-04-13	ND	ND
1349	Kanagawa	Odawara-shi	fishery products	Chub mackerel	Scomber japonicus	Odawara fishery harbor	－	Ge	2011-04-11	―	―	2011-04-13	ND	ND
1350	Kanagawa	Odawara-shi	fishery products	Japanese sardine	Sardinops melanostictus	Odawara fishery harbor	－	Ge	2011-04-11	―	―	2011-04-13	1.6	1.8
1351	Kanagawa	Miura-shi	vegetables	Hijiki seaweed	Sargassum fusiformis	Kaneda fishery harbor	－	Ge	2011-04-04	―	―	2011-04-13	216	ND
1352	Fukushima	Fukushima-shi	vegetables	Spinach			－	Ge	2011-04-11	―	2011-04-12	2011-04-13	2100	900	930
1353	Fukushima	Aizuwakamatsu-shi	vegetables	Spinach			－	Ge	2011-04-11	―	2011-04-12	2011-04-13	180	1100	1100
1354	Fukushima	Iwaki-shi	vegetables	Broccoli			－	Ge	2011-04-11	―	2011-04-12	2011-04-13	160	120	120
1355	Fukushima	Shirakawa-shi	vegetables	Spinach			－	Ge	2011-04-11	―	2011-04-12	2011-04-13	250	80	100
1356	Fukushima	Shirakawa-shi	vegetables	Broccoli		indoor	－	Ge	2011-04-11	―	2011-04-12	2011-04-13	ND	ND	ND
1357	Fukushima	Sukagawa-shi	vegetables	Brassica leafy vegetable (Aburana)			－	Ge	2011-04-11	―	2011-04-12	2011-04-13	41	130	130
1358	Fukushima	Kitakata-shi	vegetables	Spinach			－	Ge	2011-04-11	―	2011-04-12	2011-04-13	42	170	180
1359	Fukushima	Soma-shi	vegetables	Japanese parsley			－	Ge	2011-04-11	―	2011-04-12	2011-04-13	530	970	990
1360	Fukushima	Nihonmatsu-shi	vegetables	Brassica leafy vegetable (Kousaitai)			－	Ge	2011-04-11	―	2011-04-12	2011-04-13	95	1500	1500
1361	Fukushima	Tamura-shi	vegetables	Spinach			－	Ge	2011-04-11	―	2011-04-12	2011-04-13	1100	2800	2800
1362	Fukushima	Minamisoma-shi	vegetables	Cabbage			－	Ge	2011-04-11	―	2011-04-12	2011-04-13	ND	120	120
1363	Fukushima	Date-shi	vegetables	Japanese horseradish (leaf)			－	Ge	2011-04-11	―	2011-04-12	2011-04-13	89	290	290
1364	Fukushima	Motomiya-shi	vegetables	Brassica leafy vegetable (Kukitachina)			－	Ge	2011-04-11	―	2011-04-12	2011-04-13	57	300	330
1365	Fukushima	Kori-machi	vegetables	Japanese mustard spinach (komatsuna)			－	Ge	2011-04-11	―	2011-04-12	2011-04-13	130	780	800
1366	Fukushima	Kunimi-machi	vegetables	Turnip			－	Ge	2011-04-11	―	2011-04-12	2011-04-13	ND	ND	ND
1367	Fukushima	Kawamata-machi	vegetables	Brassica leafy vegetable (Shinobufuyuna)			－	Ge	2011-04-11	―	2011-04-12	2011-04-13	450	2100	2100
1368	Fukushima	Otama-mura	vegetables	Spinach			－	Ge	2011-04-11	―	2011-04-12	2011-04-13	520	4300	4600
1369	Fukushima	Kagamiishi-machi	vegetables	Broccoli			－	Ge	2011-04-11	―	2011-04-12	2011-04-13	130	370	380
1370	Fukushima	Shimogo-machi	vegetables	Spinach			－	Ge	2011-04-11	―	2011-04-12	2011-04-13	19	270	260
1371	Fukushima	Minamiaizu-machi	vegetables	Japanese mustard spinach (Komatsuna)			－	Ge	2011-04-11	―	2011-04-12	2011-04-13	33	120	120
1372	Fukushima	Aizubange-machi	vegetables	Spinach			－	Ge	2011-04-11	―	2011-04-12	2011-04-13	70	750	770
1373	Fukushima	Nishigo-mura	vegetables	Brassica leafy vegetable (Vitaminna)			－	Ge	2011-04-11	―	2011-04-12	2011-04-13	160	1700	1900
1374	Fukushima	Izumizaki-mura	vegetables	Spinach			－	Ge	2011-04-11	―	2011-04-12	2011-04-13	160	240	250
1375	Fukushima	Izumizaki-mura	vegetables	Broccoli		indoor	－	Ge	2011-04-11	―	2011-04-12	2011-04-13	ND	ND	ND
1376	Fukushima	Nakajima-mura	vegetables	Spinach			－	Ge	2011-04-11	―	2011-04-12	2011-04-13	390	910	930
1377	Fukushima	Nakajima-mura	vegetables	Broccoli		indoor	－	Ge	2011-04-11	―	2011-04-12	2011-04-13	ND	ND	ND
1378	Fukushima	Yabuki-machi	vegetables	Spinach			－	Ge	2011-04-11	―	2011-04-12	2011-04-13	240	120	120
1379	Fukushima	Tanagura-machi	vegetables	Spinach			－	Ge	2011-04-11	―	2011-04-12	2011-04-13	39	120	130
1380	Fukushima	Hanawa-machi	vegetables	Spinach			－	Ge	2011-04-11	―	2011-04-12	2011-04-13	280	300	280
1381	Fukushima	Samegawa-mura	vegetables	Spinach			－	Ge	2011-04-11	―	2011-04-12	2011-04-13	250	310	290
1382	Fukushima	Ishikawa-machi	vegetables	Cabbage			－	Ge	2011-04-11	―	2011-04-12	2011-04-13	74	230	230
1383	Fukushima	Tamakawa-mura	vegetables	Brassica leafy vegetable (Aburana)			－	Ge	2011-04-11	―	2011-04-12	2011-04-13	190	160	150
1384	Fukushima	Hirata-mura	vegetables	Spinach			－	Ge	2011-04-11	―	2011-04-12	2011-04-13	660	120	100
1385	Fukushima	Asakawa-machi	vegetables	Cabbage			－	Ge	2011-04-11	―	2011-04-12	2011-04-13	51	280	260
1386	Fukushima	Furudono-machi	vegetables	Potherb mustard (Mizuna)			－	Ge	2011-04-11	―	2011-04-12	2011-04-13	280	320	300
1387	Fukushima	Miharu-machi	vegetables	Broccoli			－	Ge	2011-04-11	―	2011-04-12	2011-04-13	27	280	250
1388	Fukushima	Ono-machi	vegetables	Spinach			－	Ge	2011-04-11	―	2011-04-12	2011-04-13	450	780	800
1389	Niigata	Not known	vegetables	Japanese mustard spinach (komatsuna)			－	Ge	2011-04-12	―	―	2011-04-13	ND	ND
1390	Niigata	Not known	vegetables	Japanese mustard spinach (komatsuna)			－	Ge	2011-04-12	―	―	2011-04-13	ND	ND
1391	Niigata	Not known	vegetables	Spinach			－	Ge	2011-04-12	―	―	2011-04-13	ND	ND
1392	Niigata	Not known	vegetables	Cucumber			－	Ge	2011-04-12	―	―	2011-04-13	ND	ND
1393	Niigata	Not known	vegetables	Brassica leafy vegetable (Touna)			－	Ge	2011-04-12	―	―	2011-04-13	ND	ND
1394	Saitama	Not known	vegetables	Tomato			－	Ge	2011-04-12	―	―	2011-04-13	ND	ND
1395	Gunma	Not known	vegetables	Spring onion (not forming bulb)			－	Ge	2011-04-12	―	―	2011-04-13	ND	ND
1396	Gunma	Not known	vegetables	Cucumber			－	Ge	2011-04-12	―	―	2011-04-13	ND	ND
1397	Ibaraki	Not known	vegetables	Chinese cabbage			－	Ge	2011-04-12	―	―	2011-04-13	ND	4.4
1398	Ibaraki	Not known	vegetables	Rapeseed (bud)			－	Ge	2011-04-12	―	―	2011-04-13	37	186
1399	Chiba	Futtsu-shi	fishery products	Golden cuttlefish	Sepia esculenta	Futtsu fishery harbor	－	Ge	2011-04-12	―	―	2011-04-13	ND	ND
1400	Fukushima	Nakajima-mura	meat/egg	Pig meat			－	Ge	―	―	―	2011-04-13	ND	ND
1401	Fukushima	Nakajima-mura	meat/egg	Edible offals of animals (pig liver)			－	Ge	―	―	―	2011-04-13	ND	ND
1402	Kanagawa	Yokohama-shi	vegetables	Spinach			－	Ge	2011-04-12	―	―	2011-04-13	ND	25
1403	Kanagawa	Yokohama-shi	vegetables	Japanese mustard spinach (komatsuna)			－	Ge	2011-04-12	―	―	2011-04-13	ND	35
1404	Kanagawa	Sagamihara-shi	vegetables	Japanese mustard spinach (komatsuna)			－	Ge	2011-04-12	―	―	2011-04-13	ND	ND
1405	Kanagawa	Ebina-shi	vegetables	Japanese mustard spinach (komatsuna)			－	Ge	2011-04-12	―	―	2011-04-13	ND	56
1406	Fukushima	Nishigo-mura	fishery products	Rainbow trout	Oncorhynchus mykiss		－	Ge	2011-04-12	―	―	2011-04-13	ND	ND	ND
1407	Fukushima	Iwaki-shi	fishery products	Japanese sandlance (juvenile)	Ammodytes personatus		－	Ge	2011-04-13	―	―	2011-04-13	12000	6200	6300
1408	Fukushima	Iwaki-shi	fishery products	Japanese sandlance (juvenile)	Ammodytes personatus		－	Ge	2011-04-13	―	―	2011-04-13	300	190	200
1409	Fukushima	Koriyama-shi	milk/dairyproducts	Cattle milk			－	Ge	2011-04-12	―	―	2011-04-13	7.1	ND	ND
1410	Fukushima	Motomiya-shi	milk/dairyproducts	Cattle milk			－	Ge	2011-04-12	―	―	2011-04-13	8.5	ND	ND
1411	Fukushima	Ono-machi	milk/dairyproducts	Cattle milk			－	Ge	2011-04-12	―	―	2011-04-13	5.2	ND	ND
1412	Fukushima	Izumizaki-mura	milk/dairyproducts	Cattle milk			－	Ge	2011-04-12	―	―	2011-04-13	ND	ND	ND
1413	Fukushima	Fukushima-shi	milk/dairyproducts	Cattle milk			－	Ge	2011-04-12	―	―	2011-04-13	27	8.5	8.4
1414	Fukushima	Kawamata-machi, Iitate-mura	milk/dairyproducts	Cattle milk		Sampled in Fukushima nyugyo in Fukushima-shi	－	Ge	2011-04-12	―	―	2011-04-13	17	7.5	7.1
1415	Fukushima	Minamisoma-shi	milk/dairyproducts	Cattle milk			－	Ge	2011-04-12	―	―	2011-04-13	15	ND	ND
1416	Fukushima	Iwaki-shi	milk/dairyproducts	Cattle milk			－	Ge	2011-04-12	―	―	2011-04-13	18	ND	ND
1417	Miyagi	Natori-shi	vegetables	Spinach			－	Ge	2011-04-11	―	―	2011-04-13	103	40
1418	Miyagi	Sendai-shi	vegetables	Spinach			－	Ge	2011-04-11	―	―	2011-04-13	5.7	ND
1419	Miyagi	Osato-cho	vegetables	Spinach			－	Ge	2011-04-11	―	―	2011-04-13	14	ND
1420	Miyagi	Shikama-cho	vegetables	Spinach			－	Ge	2011-04-11	―	―	2011-04-13	8.8	8.4
1421	Miyagi	Osaki-shi	vegetables	Spinach			－	Ge	2011-04-11	―	―	2011-04-13	17	3
1422	Miyagi	Ishinomaki-shi	vegetables	Spinach			－	Ge	2011-04-11	―	―	2011-04-13	40	1.5
1423	Miyagi	Tome-shi	vegetables	Spinach			－	Ge	2011-04-11	―	―	2011-04-13	13.6	ND
1424	Miyagi	Watari-cho	vegetables	Garland chrysanthemum			－	Ge	2011-04-11	―	―	2011-04-13	49.4	8.2
1425	Miyagi	Iwanuma-shi	vegetables	Japanese mustard spinach (komatsuna)			－	Ge	2011-04-11	―	―	2011-04-13	19.5	3.5
1426	Miyagi	Tagajo-shi	vegetables	Japanese mustard spinach (komatsuna)			－	Ge	2011-04-11	―	―	2011-04-13	33	5.2
1427	Miyagi	Higashimatsushima-shi	vegetables	Japanese mustard spinach (komatsuna)			－	Ge	2011-04-11	―	―	2011-04-13	17	3.2
1428	Miyagi	Misato-machi	vegetables	Potherb mustard (Mizuna)			－	Ge	2011-04-11	―	―	2011-04-13	1.2	ND
1429	Gunma	Isesaki-shi	vegetables	Spinach		indoor	pre-market	Ge	2011-04-12	―	2011-04-13	2011-04-13	24	ND
1430	Gunma	Isesaki-shi	vegetables	Spinach		indoor	pre-market	Ge	2011-04-12	―	2011-04-13	2011-04-13	27	15.9
1431	Gunma	Maebashi-shi	vegetables	Spinach		indoor	pre-market	Ge	2011-04-12	―	2011-04-13	2011-04-13	ND	7.1
1432	Gunma	Takasaki-shi	vegetables	Spinach		indoor	pre-market	Ge	2011-04-12	―	2011-04-13	2011-04-13	ND	12.3
1433	Gunma	Kanra-machi	vegetables	Spinach		indoor	pre-market	Ge	2011-04-12	―	2011-04-13	2011-04-13	31	16.3
1434	Gunma	Takasaki-shi	vegetables	Brassica leafy vegetable (Kakina)			pre-market	Ge	2011-04-12	―	2011-04-13	2011-04-13	ND	40
1435	Gunma	Tatebayashi-shi	vegetables	Brassica leafy vegetable (Kakina)			pre-market	Ge	2011-04-12	―	2011-04-13	2011-04-13	21	50
1436	Yamagata	Kaminoyama-shi	vegetables	Asparagus			－	Ge	2011-04-13	―	2011-04-13	2011-04-13	ND	ND
1437	Ibaraki	Kitaibaraki-shi	fishery products	Japanese sandlance (juvenile)	Ammodytes personatus	Kitaibaraki-shi offshore	－	Ge	2011-04-12	―	―	2011-04-13	1600	357
1438	Ibaraki	Kashima-shi	fishery products	Japanese anchovy	Engraulis japonicus	Kashima-shi offshore	－	Ge	2011-04-13	―	―	2011-04-13	17	13
1439	Ibaraki	Hitachinaka-shi	fishery products	Japanese sandlance (juvenile)	Ammodytes personatus	Hitachinaka-shi offshore	－	Ge	2011-04-12	―	―	2011-04-13	397	66
1440	Ibaraki	Hitachinaka-shi	fishery products	Conger eel (juvenile)	Conger myriaster	Hitachinaka-shi offshore	－	Ge	2011-04-12	―	―	2011-04-13	55	12
1441	Ibaraki	Hitachinaka-shi	fishery products	Marbled flounder	Pleuronectes yokohamae	Hitachinaka-shi offshore	－	Ge	2011-04-12	―	―	2011-04-13	2	6
1442	Ibaraki	Hitachinaka-shi	fishery products	Slime flounder	Microstomus achne	Hitachinaka-shi offshore	－	Ge	2011-04-12	―	―	2011-04-13	5	6
1443	Gunma	Kawaba-mura	milk/dairyproducts	Cattle milk			－	Ge	2011-04-13	―	2011-04-13	2011-04-13	0.43	ND	0.5
1444	Gunma	Naganohara-machi	milk/dairyproducts	Cattle milk			－	Ge	2011-04-13	―	2011-04-13	2011-04-13	0.36	0.52	ND
1445	Chiba	Choshi-shi	fishery products	Japanese sardine	Sardinops melanostictus	Choshi fishery harbor	－	Ge	2011-04-13	―	―	2011-04-14	2	4.6
1446	Chiba	Funabashi-shi	fishery products	Japanese seabass	Lateolabrax japonicus	Funabashi harbor	－	Ge	2011-04-11	―	―	2011-04-14	2.1	2.2
1447	Kanagawa	Hadano-shi	milk/dairyproducts	Cattle milk			－	Ge	2011-04-13	―	2011-04-14	2011-04-14	ND	ND
1448	Kanagawa	Hiratsuka-shi	meat/egg	Cattle meat			pre-market	Ge	2011-04-13	―	2011-04-14	2011-04-14	－	ND
1449	Niigata	Not known	vegetables	Spinach			－	Ge	2011-04-13	―	―	2011-04-14	ND	ND
1450	Niigata	Not known	vegetables	Strawberry			－	Ge	2011-04-13	―	―	2011-04-14	ND	ND
1451	Niigata	Not known	vegetables	Strawberry			－	Ge	2011-04-13	―	―	2011-04-14	ND	ND
1452	Niigata	Not known	vegetables	Spring onion (not forming bulb)			－	Ge	2011-04-13	―	―	2011-04-14	ND	ND
1453	Gunma	Not known	vegetables	Cucumber			－	Ge	2011-04-13	―	―	2011-04-14	ND	ND
1454	Gunma	Not known	vegetables	Potherb mustard (Mizuna)			－	Ge	2011-04-13	―	―	2011-04-14	ND	18
1455	Ibaraki	Not known	vegetables	Japanese mustard spinach (komatsuna)			－	Ge	2011-04-13	―	―	2011-04-14	130	302
1456	Chiba	Not known	vegetables	Japanese radish			－	Ge	2011-04-13	―	―	2011-04-14	ND	ND
1457	Tochigi	Ohtawara-shi	vegetables	Spinach		indoor	－	Ge	2011-04-13	―	―	2011-04-14	24	ND
1458	Tochigi	Ohtawara-shi	vegetables	Spinach		indoor	－	Ge	2011-04-13	―	―	2011-04-14	23	5.3
1459	Tochigi	Kaminokawa-machi	vegetables	Spinach			－	Ge	2011-04-13	―	―	2011-04-14	170	140
1460	Tochigi	Utsunomiya-shi	vegetables	Spinach			－	Ge	2011-04-13	―	―	2011-04-14	480	420
1461	Tochigi	Shimotsuke-shi	vegetables	Spinach			－	Ge	2011-04-13	―	―	2011-04-14	120	165
1462	Tochigi	Mibu-machi	vegetables	Spinach			－	Ge	2011-04-13	―	―	2011-04-14	150	171
1463	Tochigi	Oyama-shi	vegetables	Spinach			－	Ge	2011-04-13	―	―	2011-04-14	140	115
1464	Tochigi	Shioya-machi	vegetables	Spinach		indoor	－	Ge	2011-04-13	―	―	2011-04-14	22	ND
1465	Tochigi	Nasushiobara-shi	vegetables	Spinach		indoor	－	Ge	2011-04-13	―	―	2011-04-14	ND	5.4
1466	Tochigi	Sakura-shi	vegetables	Garland chrysanthemum		indoor	－	Ge	2011-04-13	―	―	2011-04-14	82	45
1467	Tochigi	Nasushiobara-shi	vegetables	Garland chrysanthemum		indoor	－	Ge	2011-04-13	―	―	2011-04-14	57	65
1468	Tochigi	Nasukarasuyama-shi	vegetables	Garland chrysanthemum		indoor	－	Ge	2011-04-13	―	―	2011-04-14	38	16.1
1469	Tochigi	Moka-shi	vegetables	Garland chrysanthemum		indoor	－	Ge	2011-04-13	―	―	2011-04-14	180	75
1470	Tochigi	Utsunomiya-shi	vegetables	Garland chrysanthemum		indoor	－	Ge	2011-04-13	―	―	2011-04-14	110	57
1471	Tochigi	Sano-shi	vegetables	Brassica leafy vegetable (Kakina)			－	Ge	2011-04-13	―	―	2011-04-14	ND	43
1472	Tochigi	Sano-shi	vegetables	Brassica leafy vegetable (Kakina)			－	Ge	2011-04-13	―	―	2011-04-14	ND	33
1473	Tochigi	Not known	milk/dairyproducts	Cattle milk		Sampled in Middle area milk collection center with cooling facility	－	Ge	2011-04-13	―	―	2011-04-14	ND	ND
1474	Ibaraki	Hokota-shi	vegetables	Potherb mustard (Mizuna)			post-market	Ge	2011-04-14	―	2011-04-14	2011-04-14	110	180
1475	Ibaraki	Sakai-machi	vegetables	Lettuce			post-market	Ge	2011-04-14	―	2011-04-14	2011-04-14	ND	ND
1476	Ibaraki	Bando-shi	vegetables	Chinese cabbage			post-market	Ge	2011-04-14	―	2011-04-14	2011-04-14	ND	9.2
1477	Saitama	Kawagoe-shi	vegetables	Japanese mustard spinach (komatsuna)			pre-market	Ge	2011-04-12	―	2011-04-14	2011-04-14	ND	ND	ND
1478	Saitama	Tokorozawa-shi	vegetables	Spinach			pre-market	Ge	2011-04-12	―	2011-04-14	2011-04-14	49	5.6	6.8
1479	Saitama	Honjo-shi	vegetables	Spinach			pre-market	Ge	2011-04-12	―	2011-04-14	2011-04-14	45	25	26
1480	Saitama	Honjo-shi	vegetables	Potherb mustard (Mizuna)			pre-market	Ge	2011-04-12	―	2011-04-14	2011-04-14	24	18	21
1481	Saitama	Sayama-shi	vegetables	Potherb mustard (Mizuna)			pre-market	Ge	2011-04-12	―	2011-04-14	2011-04-14	ND	4.1	4.5
1482	Saitama	Koshigaya-shi	vegetables	Spinach			pre-market	Ge	2011-04-12	―	2011-04-14	2011-04-14	84	5.5	6.6
1483	Saitama	Yoshikawa-shi	vegetables	Japanese mustard spinach (komatsuna)			pre-market	Ge	2011-04-12	―	2011-04-14	2011-04-14	ND	ND	5.5
1484	Saitama	Higashimatsuyama-shi, Ranzan-machi, Kawajima-machi, Hatoyama-machi	milk/dairyproducts	Cattle milk		Sampled in milk collection center with cooling facility	－	Ge	2011-04-13	―	2011-04-14	2011-04-14	ND	ND	ND
1485	Saitama	Fukaya-shi	milk/dairyproducts	Cattle milk		Sampled in milk collection center with cooling facility	－	Ge	2011-04-12	―	2011-04-14	2011-04-14	ND	ND	ND
1486	Fukushima	Shimogo-machi	meat/egg	Chicken meat			－	Ge	―	―	2011-04-14	2011-04-14	ND	ND
1487	Fukushima	Shimogo-machi	meat/egg	Edible offals of animals (pig liver)			－	Ge	―	―	2011-04-14	2011-04-14	ND	ND
1488	Ibaraki	Kitaibaraki-shi	fishery products	Japanese sandlance (juvenile)	Ammodytes personatus	Kitaibaraki-shi offshore	－	Ge	2011-04-14	―	2011-04-14	2011-04-14	520	419
1489	Ibaraki	Takahagi-shi	fishery products	Japanese sandlance (juvenile)	Ammodytes personatus	Takahagi-shi offshore	－	Ge	2011-04-14	―	2011-04-14	2011-04-14	830	348
1490	Ibaraki	Oarai-machi	fishery products	Japanese sandlance (juvenile)	Ammodytes personatus	Oarai offshore	－	Ge	2011-04-13	―	―	2011-04-14	271	40
1491	Yamagata	Sakegawa-mura	vegetables	Pholiota nameko (mushroom)	Pholiota nameko		pre-market	Ge	2011-04-14	―	2011-04-14	2011-04-14	ND	ND
1492	Nagano	Nagano-shi	vegetables	Spinach			pre-market	Ge	2011-04-13	―	―	2011-04-14	ND	54
1493	Nagano	Shiojiri-shi	vegetables	Leaf lettuce (red)			pre-market	Ge	2011-04-13	―	―	2011-04-14	ND	ND
1494	Nagano	Nagano-shi	milk/dairyproducts	Cattle milk			－	Ge	2011-04-14	―	2011-04-14	2011-04-14	ND	ND
1495	Kanagawa	Ebina-shi	milk/dairyproducts	Cattle milk			pre-market	Ge	2011-04-14	―	―	2011-04-15	ND	ND
1496	Kanagawa	Ninomiya-machi	vegetables	Shiitake	Lentinula edodes		pre-market	Ge	2011-04-14	―	―	2011-04-15	ND	ND
1497	Chiba	Choshi-shi	fishery products	Japanese anchovy	Engraulis japonicus	Choshi fishery harbor	－	Ge	2011-04-14	―	―	2011-04-15	ND	7.9
1498	Chiba	Choshi-shi	fishery products	Spear squid	Loligo bleekeri	Choshi fishery harbor	－	Ge	2011-04-13	―	―	2011-04-15	ND	ND
1499	Chiba	Katsuura-shi	fishery products	Skipjack tuna	Katsuwonus pelamis	Katsuuratoubu fishery harbor	－	Ge	2011-04-13	―	―	2011-04-15	ND	ND
1500	Hyogo	Minamiawaji-shi	vegetables	Lettuce			－	Ge	2011-04-14	―	―	2011-04-15	ND	ND	ND
1501	Chiba	Asahi-shi	vegetables	Garland chrysanthemum			－	Ge	2011-04-14	―	―	2011-04-15	120	47
1502	Chiba	Asahi-shi	vegetables	Garland chrysanthemum			－	Ge	2011-04-14	―	―	2011-04-15	39	13.7
1503	Chiba	Asahi-shi	vegetables	Parsley			－	Ge	2011-04-14	―	―	2011-04-15	88	65
1504	Chiba	Asahi-shi	vegetables	Parsley			－	Ge	2011-04-14	―	―	2011-04-15	340	89
1505	Chiba	Asahi-shi	vegetables	Sanchu asian lettuce			－	Ge	2011-04-14	―	―	2011-04-15	ND	ND
1506	Chiba	Asahi-shi	vegetables	Sanchu asian lettuce			－	Ge	2011-04-14	―	―	2011-04-15	ND	ND
1507	Chiba	Asahi-shi	vegetables	Celery			－	Ge	2011-04-14	―	―	2011-04-15	160	36
1508	Chiba	Asahi-shi	vegetables	Celery			－	Ge	2011-04-14	―	―	2011-04-15	56	26
1509	Chiba	Asahi-shi	vegetables	Qing-geng-cai			－	Ge	2011-04-14	―	―	2011-04-15	ND	ND
1510	Chiba	Asahi-shi	vegetables	Qing-geng-cai			－	Ge	2011-04-14	―	―	2011-04-15	ND	ND
1511	Chiba	Katori-shi	vegetables	Spinach			－	Ge	2011-04-14	―	―	2011-04-15	40	17.3
1512	Chiba	Katori-shi	vegetables	Spinach			－	Ge	2011-04-14	―	―	2011-04-15	37	ND
1513	Chiba	Tako-machi	vegetables	Spinach			－	Ge	2011-04-14	―	―	2011-04-15	260	14.6
1514	Chiba	Tako-machi	vegetables	Spinach			－	Ge	2011-04-14	―	―	2011-04-15	290	27
1515	Niigata	Not known	vegetables	Cucumber			－	Ge	2011-04-14	―	―	2011-04-15	ND	ND
1516	Niigata	Not known	vegetables	Brassica leafy vegetable (Touna)			－	Ge	2011-04-14	―	―	2011-04-15	ND	ND
1517	Niigata	Not known	vegetables	Japanese mustard spinach (komatsuna)			－	Ge	2011-04-14	―	―	2011-04-15	ND	ND
1518	Niigata	Not known	vegetables	Japanese mustard spinach (komatsuna)			－	Ge	2011-04-14	―	―	2011-04-15	ND	ND
1519	Niigata	Not known	vegetables	Spinach			－	Ge	2011-04-14	―	―	2011-04-15	ND	ND
1520	Gunma	Not known	vegetables	Spinach			－	Ge	2011-04-14	―	―	2011-04-15	64	87
1521	Gunma	Not known	vegetables	Qing-geng-cai			－	Ge	2011-04-14	―	―	2011-04-15	ND	5.2
1522	Saitama	Not known	vegetables	Qing-geng-cai			－	Ge	2011-04-14	―	―	2011-04-15	ND	ND
1523	Saitama	Not known	vegetables	Potherb mustard (Mizuna)			－	Ge	2011-04-14	―	―	2011-04-15	28	24
1524	Ibaraki	Not known	vegetables	Potherb mustard (Mizuna)			－	Ge	2011-04-14	―	―	2011-04-15	36	40
1525	Yamagata	Nagai-shi, Asahi-machi, Shirataka-machi	milk/dairyproducts	Cattle milk		Sampled in milk collection center with cooling facility	pre-market	Ge	2011-04-15	―	2011-04-15	2011-04-15	ND	ND	ND
1526	Ibaraki	Hitachiota-shi	milk/dairyproducts	Cattle milk			－	Ge	2011-04-15	―	2011-04-15	2011-04-15	2	ND
1527	Ibaraki	Kasama-shi	milk/dairyproducts	Cattle milk			－	Ge	2011-04-15	―	2011-04-15	2011-04-15	2	ND
1528	Ibaraki	Joso-shi	milk/dairyproducts	Cattle milk			－	Ge	2011-04-15	―	2011-04-15	2011-04-15	2	1
1529	Ibaraki	Kamisu-shi	fishery products	Botan shrimp	Pandalus nipponesis	Kamisu-shi offshore	－	Ge	2011-04-15	―	2011-04-16	2011-04-16	ND	ND
1530	Ibaraki	Kamisu-shi	fishery products	Broadbanded thornyhead	Sebastolobus macrochir	Kamisu-shi offshore	－	Ge	2011-04-15	―	2011-04-16	2011-04-16	ND	ND
1531	Ibaraki	Kitaibaraki-shi	fishery products	Conger eel	Conger myriaster	Kitaibaraki-shi offshore	－	Ge	2011-04-15	―	2011-04-16	2011-04-16	ND	4
1532	Ibaraki	Kitaibaraki-shi	fishery products	Monkfish	Lophiomus setigerus	Kitaibaraki-shi offshore	－	Ge	2011-04-15	―	2011-04-16	2011-04-16	9	7
1533	Ibaraki	Kitaibaraki-shi	fishery products	Olive flounder	Paralichthys olivaceus	Kitaibaraki-shi offshore	－	Ge	2011-04-15	―	2011-04-16	2011-04-16	ND	19
1534	Ibaraki	Kitaibaraki-shi	fishery products	Willowy flounder	Tanakius kitaharai	Kitaibaraki-shi offshore	－	Ge	2011-04-15	―	2011-04-16	2011-04-16	ND	ND
1535	Ibaraki	Kitaibaraki-shi	fishery products	Drum	Argyrosomus argentatus	Kitaibaraki-shi offshore	－	Ge	2011-04-15	―	2011-04-16	2011-04-16	3	ND
1536	Niigata	Not known	vegetables	Japanese mustard spinach (komatsuna)			post-market	Ge	2011-04-15	―	2011-04-16	2011-04-16	ND	ND
1537	Niigata	Not known	vegetables	Japanese mustard spinach (komatsuna)			post-market	Ge	2011-04-15	―	2011-04-16	2011-04-16	ND	ND
1538	Niigata	Not known	vegetables	Strawberry			post-market	Ge	2011-04-15	―	2011-04-16	2011-04-16	ND	ND
1539	Niigata	Not known	vegetables	Cucumber			post-market	Ge	2011-04-15	―	2011-04-16	2011-04-16	ND	ND
1540	Niigata	Not known	vegetables	Spinach			post-market	Ge	2011-04-15	―	2011-04-16	2011-04-16	ND	ND
1541	Gunma	Not known	vegetables	Spinach			post-market	Ge	2011-04-15	―	2011-04-16	2011-04-16	8.3	ND
1542	Chiba	Not known	vegetables	Cabbage			post-market	Ge	2011-04-15	―	2011-04-16	2011-04-16	ND	47
1543	Ibaraki	Not known	vegetables	Chinese cabbage			post-market	Ge	2011-04-15	―	2011-04-16	2011-04-16	ND	9
1544	Ibaraki	Not known	vegetables	Lettuce			post-market	Ge	2011-04-15	―	2011-04-16	2011-04-16	ND	ND
1545	Chiba	Kamogawa-shi	fishery products	Japanese amberjack	Seriola quinqueraduata	Kamogawa fishery harbor	post-market	Ge	2011-04-15	―	2011-04-16	2011-04-16	ND	ND
1546	Fukushima	Fukushima-shi	vegetables	Spinach			－	Ge	2011-04-14	―	―	2011-04-16	230	29	22
1547	Fukushima	Aizuwakamatsu-shi	vegetables	Strawberry			－	Ge	2011-04-14	―	―	2011-04-16	ND	ND	ND
1548	Fukushima	Koriyama-shi	vegetables	Japanese mustard spinach (komatsuna)			－	Ge	2011-04-14	―	―	2011-04-16	11	ND	ND
1549	Fukushima	Koriyama-shi	vegetables	Perilla (green leaf)			－	Ge	2011-04-14	―	―	2011-04-16	17	ND	ND
1550	Fukushima	Iwaki-shi	vegetables	Spinach			－	Ge	2011-04-14	―	―	2011-04-16	340	26	24
1551	Fukushima	Iwaki-shi	vegetables	Tomato			－	Ge	2011-04-14	―	―	2011-04-16	8.9	12	17
1552	Fukushima	Shirakawa-shi	vegetables	Broccoli			－	Ge	2011-04-14	―	―	2011-04-16	ND	ND	ND
1553	Fukushima	Sukagawa-shi	vegetables	Cucumber			－	Ge	2011-04-14	―	―	2011-04-16	ND	ND	ND
1554	Fukushima	Sukagawa-shi	vegetables	Japanese honewort (Mitsuba)			－	Ge	2011-04-14	―	―	2011-04-16	11	ND	ND
1555	Fukushima	Kitakata-shi	vegetables	Asparagus			－	Ge	2011-04-14	―	―	2011-04-16	ND	ND	ND
1556	Fukushima	Soma-shi	vegetables	Strawberry			－	Ge	2011-04-14	―	―	2011-04-16	24	18	32
1557	Fukushima	Nihonmatsu-shi	vegetables	Cucumber			－	Ge	2011-04-14	―	―	2011-04-16	ND	ND	8.1
1558	Fukushima	Tamura-shi	vegetables	Japanese mustard spinach (komatsuna)			－	Ge	2011-04-14	―	―	2011-04-16	7.2	ND	ND
1559	Fukushima	Date-shi	vegetables	Japanese horseradish (leaf)			－	Ge	2011-04-14	―	―	2011-04-16	24	64	65
1560	Fukushima	Date-shi	vegetables	Peas			－	Ge	2011-04-14	―	―	2011-04-16	ND	ND	ND
1561	Fukushima	Date-shi	vegetables	Snap bean			－	Ge	2011-04-14	―	―	2011-04-16	ND	ND	ND
1562	Fukushima	Motomiya-shi	vegetables	Asparagus			－	Ge	2011-04-14	―	―	2011-04-16	ND	ND	ND
1563	Fukushima	Kori-machi	vegetables	Strawberry			－	Ge	2011-04-14	―	―	2011-04-16	ND	6.7	5.7
1564	Fukushima	Kunimi-machi	vegetables	Asparagus			－	Ge	2011-04-14	―	―	2011-04-16	ND	ND	ND
1565	Fukushima	Kawamata-machi	vegetables	Brassica leafy vegetable (Kukitachina)			－	Ge	2011-04-14	―	―	2011-04-16	43	52	55
1566	Fukushima	Otama-mura	vegetables	Strawberry			－	Ge	2011-04-14	―	―	2011-04-16	ND	ND	ND
1567	Fukushima	Kagamiishi-machi	vegetables	Strawberry			－	Ge	2011-04-14	―	―	2011-04-16	ND	14	21
1568	Fukushima	Tenei-mura	vegetables	Garland chrysanthemum			－	Ge	2011-04-14	―	―	2011-04-16	66	21	36
1569	Fukushima	Shimogo-machi	vegetables	Asparagus			－	Ge	2011-04-14	―	―	2011-04-16	ND	ND	ND
1570	Fukushima	Minamiaizu-machi	vegetables	Asparagus			－	Ge	2011-04-14	―	―	2011-04-16	ND	ND	ND
1571	Fukushima	Nishiaizu-machi	vegetables	Japanese mustard spinach (komatsuna)			－	Ge	2011-04-14	―	―	2011-04-16	ND	ND	ND
1572	Fukushima	Nishiaizu-machi	vegetables	Aralia cordata	Aralia cordata		－	Ge	2011-04-14	―	―	2011-04-16	ND	ND	ND
1573	Fukushima	Bandai-machi	vegetables	Leaf lettuce			－	Ge	2011-04-14	―	―	2011-04-16	ND	ND	ND
1574	Fukushima	Inawashiro-machi	vegetables	Spinach			－	Ge	2011-04-14	―	―	2011-04-16	23	ND	ND
1575	Fukushima	Aizubange-machi	vegetables	Leaf lettuce			－	Ge	2011-04-14	―	―	2011-04-16	ND	ND	ND
1576	Fukushima	Aizumisato-machi	vegetables	Iceplant	Mesembryanthemum crystallinum		－	Ge	2011-04-14	―	―	2011-04-16	ND	ND	ND
1577	Fukushima	Nishigo-mura	vegetables	Spinach			－	Ge	2011-04-14	―	―	2011-04-16	ND	ND	ND
1578	Fukushima	Izumizaki-mura	vegetables	Sanchu asian lettuce			－	Ge	2011-04-14	―	―	2011-04-16	14	ND	ND
1579	Fukushima	Izumizaki-mura	vegetables	Japanese honewort (Mitsuba)			－	Ge	2011-04-14	―	―	2011-04-16	26	17	17
1580	Fukushima	Nakajima-mura	vegetables	Butterhead lettuce (Saradana)			－	Ge	2011-04-14	―	―	2011-04-16	ND	ND	ND
1581	Fukushima	Yabuki-machi	vegetables	Spinach			－	Ge	2011-04-14	―	―	2011-04-16	58	15	ND
1582	Fukushima	Tanagura-machi	vegetables	Spinach			－	Ge	2011-04-14	―	―	2011-04-16	11	ND	ND
1583	Fukushima	Yamatsuri-machi	vegetables	Spinach			－	Ge	2011-04-14	―	―	2011-04-16	56	ND	14
1584	Fukushima	Hanawa-machi	vegetables	Spinach			－	Ge	2011-04-14	―	―	2011-04-16	93	12	18
1585	Fukushima	Samegawa-mura	vegetables	Japanese mustard spinach (komatsuna)			－	Ge	2011-04-14	―	―	2011-04-16	6.6	11	13
1586	Fukushima	Ishikawa-machi	vegetables	Leaf lettuce			－	Ge	2011-04-14	―	―	2011-04-16	19	ND	ND
1587	Fukushima	Tamakawa-mura	vegetables	Tomato			－	Ge	2011-04-14	―	―	2011-04-16	4.2	7.4	ND
1588	Fukushima	Hirata-mura	vegetables	Rapeseed (bud)			－	Ge	2011-04-14	―	―	2011-04-16	19	ND	ND
1589	Fukushima	Asakawa-machi	vegetables	Spinach			－	Ge	2011-04-14	―	―	2011-04-16	7.9	ND	ND
1590	Fukushima	Furudono-machi	vegetables	Hosta montana	Hosta montana		－	Ge	2011-04-14	―	―	2011-04-16	ND	ND	ND
1591	Fukushima	Miharu-machi	vegetables	Japanese mustard spinach (komatsuna)			－	Ge	2011-04-14	―	―	2011-04-16	17	ND	ND
1592	Fukushima	Ono-machi	vegetables	Japanese mustard spinach (komatsuna)			－	Ge	2011-04-14	―	―	2011-04-16	16	28	33
1593	Fukushima	Shinchi-machi	vegetables	Tomato			－	Ge	2011-04-14	―	―	2011-04-16	7.1	ND	ND
1594	Ibaraki	Hitachi-shi	vegetables	Spinach			－	Ge	2011-04-16	―	―	2011-04-17	200	129
1595	Ibaraki	Hitachiota-shi	vegetables	Spinach			－	Ge	2011-04-16	―	―	2011-04-17	74	34
1596	Ibaraki	Daigo-machi	vegetables	Spinach			－	Ge	2011-04-16	―	―	2011-04-17	110	36
1597	Ibaraki	Hitachiomiya-shi	vegetables	Spinach			－	Ge	2011-04-16	―	―	2011-04-17	120	65
1598	Ibaraki	Ibaraki-machi	vegetables	Spinach			－	Ge	2011-04-16	―	―	2011-04-17	32	ND
1599	Ibaraki	Hokota-shi	vegetables	Spinach			－	Ge	2011-04-16	―	―	2011-04-17	75	22
1600	Ibaraki	Tsukuba-shi	vegetables	Spinach			－	Ge	2011-04-16	―	―	2011-04-17	17	ND
1601	Ibaraki	Moriya-shi	vegetables	Spinach			－	Ge	2011-04-16	―	―	2011-04-17	25	ND
1602	Ibaraki	Chikusei-shi	vegetables	Spinach			－	Ge	2011-04-16	―	―	2011-04-17	12	ND
1603	Ibaraki	Yachiyo-machi	vegetables	Spinach			－	Ge	2011-04-16	―	―	2011-04-17	21	ND
1604	Ibaraki	Koga-shi	vegetables	Leaf lettuce (red)			－	Ge	2011-04-16	―	―	2011-04-17	ND	ND
1605	Ibaraki	Tsukuba-shi	vegetables	Brassica leafy vegetable (Kakina)			－	Ge	2011-04-16	―	―	2011-04-17	12	56
1606	Ibaraki	Tsukuba-shi	vegetables	Brassica leafy vegetable (Kakina)			－	Ge	2011-04-16	―	―	2011-04-17	35	97
1607	Ibaraki	Hokota-shi	vegetables	Parsley			－	Ge	2011-04-16	―	―	2011-04-17	150	210
1608	Ibaraki	Hokota-shi	vegetables	Parsley			－	Ge	2011-04-16	―	―	2011-04-17	280	57
1609	Ibaraki	Namegata-shi	vegetables	Parsley			－	Ge	2011-04-16	―	―	2011-04-17	21	117
1610	Fukushima	Iwaki-shi	vegetables	Shiitake	Lentinula edodes	wood-log cultivation indoor	pre-market	Ge	2011-04-14	―	―	2011-04-17	ND	ND	ND
1611	Fukushima	Nihonmatsu-shi	vegetables	Shiitake	Lentinula edodes	wood-log cultivation indoor	pre-market	Ge	2011-04-14	―	―	2011-04-17	ND	ND	6.3
1612	Fukushima	Motomiya-shi	vegetables	Shiitake	Lentinula edodes	wood-log cultivation indoor	pre-market	Ge	2011-04-14	―	―	2011-04-17	ND	ND	ND
1613	Fukushima	Hanawa-machi	vegetables	Shiitake	Lentinula edodes	wood-log cultivation indoor	pre-market	Ge	2011-04-14	―	―	2011-04-17	ND	ND	ND
1614	Fukushima	Koriyama-shi	vegetables	Pholiota nameko (mushroom)	Pholiota nameko	indoor	pre-market	Ge	2011-04-14	―	―	2011-04-17	ND	ND	ND
1615	Fukushima	Fukushima-shi	vegetables	Grifola frondosa (mushroom)	Grifola frondosa	indoor	pre-market	Ge	2011-04-14	―	―	2011-04-17	ND	ND	ND
1616	Fukushima	Koriyama-shi	vegetables	Enokitake (mushroom)	Flammulina velutipes	indoor	pre-market	Ge	2011-04-14	―	―	2011-04-17	ND	ND	ND
1617	Fukushima	Fukushima-shi	vegetables	Shiitake	Lentinula edodes	wood-log cultivation	pre-market	Ge	2011-04-14	―	―	2011-04-17	38	450	430
1618	Fukushima	Koriyama-shi	vegetables	Shiitake	Lentinula edodes	wood-log cultivation	pre-market	Ge	2011-04-14	―	―	2011-04-17	79	130	130
1619	Fukushima	Iwaki-shi	vegetables	Shiitake	Lentinula edodes	wood-log cultivation	pre-market	Ge	2011-04-14	―	―	2011-04-17	180	140	130
1620	Fukushima	Iwaki-shi	vegetables	Shiitake	Lentinula edodes	wood-log cultivation	pre-market	Ge	2011-04-14	―	―	2011-04-17	330	47	51
1621	Fukushima	Sukagawa-shi	vegetables	Shiitake	Lentinula edodes	wood-log cultivation	pre-market	Ge	2011-04-14	―	―	2011-04-17	25	14	30
1622	Fukushima	Minamisoma-shi	vegetables	Shiitake	Lentinula edodes	wood-log cultivation	pre-market	Ge	2011-04-14	―	―	2011-04-17	440	480	500
1623	Fukushima	Date-shi	vegetables	Shiitake	Lentinula edodes	wood-log cultivation	pre-market	Ge	2011-04-14	―	―	2011-04-17	160	480	480
1624	Fukushima	Kawamata-machi	vegetables	Shiitake	Lentinula edodes	wood-log cultivation	pre-market	Ge	2011-04-14	―	―	2011-04-17	85	230	250
1625	Fukushima	Nishigo-mura	vegetables	Shiitake	Lentinula edodes	wood-log cultivation	pre-market	Ge	2011-04-14	―	―	2011-04-17	47	190	200
1626	Fukushima	Tanagura-machi	vegetables	Shiitake	Lentinula edodes	wood-log cultivation	pre-market	Ge	2011-04-14	―	―	2011-04-17	13	24	29
1627	Fukushima	Yamatsuri-machi	vegetables	Shiitake	Lentinula edodes	wood-log cultivation	pre-market	Ge	2011-04-14	―	―	2011-04-17	16	11	13
1628	Fukushima	Hanawa-machi	vegetables	Shiitake	Lentinula edodes	wood-log cultivation	pre-market	Ge	2011-04-14	―	―	2011-04-17	21	63	60
1629	Fukushima	Ishikawa-machi	vegetables	Shiitake	Lentinula edodes	wood-log cultivation	pre-market	Ge	2011-04-14	―	―	2011-04-17	65	47	46
1630	Fukushima	Tamakawa-mura	vegetables	Shiitake	Lentinula edodes	wood-log cultivation	pre-market	Ge	2011-04-14	―	―	2011-04-17	62	63	56
1631	Fukushima	Hirata-mura	vegetables	Shiitake	Lentinula edodes	wood-log cultivation	pre-market	Ge	2011-04-14	―	―	2011-04-17	140	64	64
1632	Fukushima	Shinchi-machi	vegetables	Shiitake	Lentinula edodes	wood-log cultivation	pre-market	Ge	2011-04-14	―	―	2011-04-17	110	110	110
1633	Fukushima	Iitate-mura	vegetables	Shiitake	Lentinula edodes	wood-log cultivation	pre-market	Ge	2011-04-14	―	―	2011-04-17	3500	3100	3200
1634	Niigata	Not known	vegetables	Japanese mustard spinach (komatsuna)			post-market	Ge	2011-04-16	―	―	2011-04-17	ND	ND
1635	Niigata	Not known	vegetables	Brassica leafy vegetable (Touna)			post-market	Ge	2011-04-16	―	―	2011-04-17	ND	ND
1636	Niigata	Not known	vegetables	Strawberry			post-market	Ge	2011-04-16	―	―	2011-04-17	ND	ND
1637	Niigata	Not known	vegetables	Cucumber			post-market	Ge	2011-04-16	―	―	2011-04-17	ND	ND
1638	Niigata	Not known	vegetables	Spinach			post-market	Ge	2011-04-16	―	―	2011-04-17	ND	ND
1639	Ibaraki	Not known	vegetables	Japanese mustard spinach (komatsuna)			post-market	Ge	2011-04-16	―	―	2011-04-17	51	154
1640	Saitama	Not known	vegetables	Japanese mustard spinach (komatsuna)			post-market	Ge	2011-04-16	―	―	2011-04-17	16	20
1641	Ibaraki	Not known	vegetables	Lettuce			post-market	Ge	2011-04-16	―	―	2011-04-17	ND	ND
1642	Ibaraki	Not known	vegetables	Lettuce			post-market	Ge	2011-04-16	―	―	2011-04-17	ND	ND
1643	Ibaraki	Not known	vegetables	Leaf lettuce (red)			post-market	Ge	2011-04-16	―	―	2011-04-17	10	ND
1644	Saitama	Not known	vegetables	Spring onion (not forming bulb)			post-market	Ge	2011-04-16	―	―	2011-04-17	ND	ND
1645	Gunma	Tomioka-shi	vegetables	Shiitake	Lentinula edodes		pre-market	Ge	2011-04-08	―	2011-04-18	2011-04-18	ND	ND
1646	Gunma	Shimonita-machi	vegetables	Shiitake	Lentinula edodes		pre-market	Ge	2011-04-08	―	2011-04-18	2011-04-18	ND	10.9
1647	Gunma	Kanra-machi	vegetables	Shiitake	Lentinula edodes		pre-market	Ge	2011-04-08	―	2011-04-18	2011-04-18	ND	ND
1648	Gunma	Tomioka-shi	vegetables	Shiitake	Lentinula edodes		pre-market	Ge	2011-04-08	―	2011-04-18	2011-04-18	ND	9.4
1649	Niigata	Not known	vegetables	Cucumber			post-market	Ge	2011-04-17	―	―	2011-04-18	ND	ND
1650	Niigata	Not known	vegetables	Cucumber			post-market	Ge	2011-04-17	―	―	2011-04-18	ND	ND
1651	Niigata	Not known	vegetables	Strawberry			post-market	Ge	2011-04-17	―	―	2011-04-18	ND	ND
1652	Niigata	Not known	vegetables	Japanese mustard spinach (komatsuna)			post-market	Ge	2011-04-17	―	―	2011-04-18	ND	ND
1653	Saitama	Not known	vegetables	Potherb mustard (Mizuna)			post-market	Ge	2011-04-17	―	―	2011-04-18	ND	ND
1654	Ibaraki	Not known	vegetables	Potherb mustard (Mizuna)			post-market	Ge	2011-04-17	―	―	2011-04-18	ND	7.5
1655	Saitama	Not known	vegetables	Broccoli			post-market	Ge	2011-04-17	―	―	2011-04-18	ND	12
1656	Gunma	Not known	vegetables	Cucumber			post-market	Ge	2011-04-17	―	―	2011-04-18	ND	ND
1657	Hokkaido	Not known	fishery products	Chum salmon	Oncorhynchus keta	Hokkaido・Tohoku Pacific ocean offshore	－	Ge	2011-04-15	―	2011-04-18	2011-04-18	ND	0.45
1658	Yamagata	Yamagata-shi	vegetables	Cucumber			pre-market	Ge	2011-04-18	―	2011-04-18	2011-04-18	ND	ND
1659	Chiba	Minamiboso-shi	milk/dairyproducts	Cattle milk			－	Ge	2011-04-18	―	―	2011-04-18	ND	ND
1660	Chiba	Kisarazu-shi	milk/dairyproducts	Cattle milk			－	Ge	2011-04-18	―	―	2011-04-18	0.85	2.04
1661	Chiba	Chiba-shi	milk/dairyproducts	Cattle milk			－	Ge	2011-04-18	―	―	2011-04-18	1.27	2.19
1662	Chiba	Tako-machi	milk/dairyproducts	Cattle milk			－	Ge	2011-04-18	―	―	2011-04-18	ND	ND
1663	Fukushima	Koriyama-shi	milk/dairyproducts	Cattle milk			－	Ge	2011-04-18	―	―	2011-04-18	ND	ND	ND
1664	Fukushima	Motomiya-shi	milk/dairyproducts	Cattle milk			－	Ge	2011-04-18	―	―	2011-04-18	ND	ND	ND
1665	Fukushima	Ono-machi	milk/dairyproducts	Cattle milk			－	Ge	2011-04-18	―	―	2011-04-18	ND	ND	ND
1666	Fukushima	Izumizaki-mura	milk/dairyproducts	Cattle milk			－	Ge	2011-04-18	―	―	2011-04-18	ND	ND	ND
1667	Fukushima	Motomiya-shi	milk/dairyproducts	Cattle milk			－	Ge	2011-04-18	―	―	2011-04-18	18.5	ND	ND
1668	Kanagawa	Oiso-machi	milk/dairyproducts	Cattle milk			－	Ge	2011-04-18	―	2011-04-19	2011-04-19	1	ND
1669	Chiba	Choshi-shi	fishery products	Japanese anchovy	Engraulis japonicus	Choshi fishery harbor	－	Ge	2011-04-18	―	―	2011-04-19	1.3	3.2
1670	Ibaraki	Hitachi-shi	fishery products	Whelk (Japanese whelk)	Buccinum isaotakii	Hitachi-shi offshore	－	Ge	2011-04-18	―	―	2011-04-19	ND	ND
1671	Ibaraki	Oarai-machi	fishery products	Goldeye rockfish	Sebastes thompsoni	Oarai offshore	－	Ge	2011-04-17	―	―	2011-04-19	4	15
1672	Ibaraki	Oarai-machi	fishery products	Rockfish (black colour)	Sebastes ventricosus	Oarai offshore	－	Ge	2011-04-17	―	―	2011-04-19	5	6
1673	Ibaraki	Hokota-shi	fishery products	Stone flounder	Kareius bicoloratus	Hokota-shi offshore	－	Ge	2011-04-18	―	―	2011-04-19	2	7
1674	Ibaraki	Kashima-shi	fishery products	Olive flounder	Paralichthys olivaceus	Kashima-shi offshore	－	Ge	2011-04-18	―	―	2011-04-19	ND	ND
1675	Ibaraki	Kitaibaraki-shi	fishery products	Conger eel (juvenile)	Conger myriaster	Kitaibaraki-shi offshore	－	Ge	2011-04-18	―	―	2011-04-19	28	21
1676	Niigata	Not known	vegetables	Japanese mustard spinach (komatsuna)			post-market	Ge	2011-04-18	―	―	2011-04-19	ND	ND
1677	Niigata	Not known	vegetables	Japanese mustard spinach (komatsuna)			post-market	Ge	2011-04-18	―	―	2011-04-19	ND	ND
1678	Niigata	Not known	vegetables	Cucumber			post-market	Ge	2011-04-18	―	―	2011-04-19	ND	ND
1679	Niigata	Not known	vegetables	Cucumber			post-market	Ge	2011-04-18	―	―	2011-04-19	ND	ND
1680	Niigata	Not known	vegetables	Strawberry			post-market	Ge	2011-04-18	―	―	2011-04-19	ND	ND
1681	Niigata	Not known	vegetables	Spinach			post-market	Ge	2011-04-18	―	―	2011-04-19	ND	ND
1682	Gunma	Not known	vegetables	Eggplant			post-market	Ge	2011-04-18	―	―	2011-04-19	ND	ND
1683	Gunma	Not known	vegetables	Spinach			post-market	Ge	2011-04-18	―	―	2011-04-19	ND	ND
1684	Gunma	Not known	vegetables	Spinach			post-market	Ge	2011-04-18	―	―	2011-04-19	12	ND
1685	Saitama	Not known	vegetables	Spinach			post-market	Ge	2011-04-18	―	―	2011-04-19	19	8.5
1686	Saitama	Not known	vegetables	Cucumber			post-market	Ge	2011-04-18	―	―	2011-04-19	ND	ND
1687	Ibaraki	Not known	vegetables	Lettuce			post-market	Ge	2011-04-18	―	―	2011-04-19	ND	ND
1688	Kanagawa	Miura-shi	vegetables	Hijiki seaweed	Sargassum fusiformis	Kaneda fishery harbor	－	Ge	2011-04-04	―	―	2011-04-19	9.48	ND
1689	Ibaraki	Not known	vegetables	Chinese cabbage			－	Ge	2011-04-19	―	2011-04-19	2011-04-19	ND	4	5
1690	Yamagata	Mamurogawa-machi	vegetables	Aralia elata (shoot)	Aralia elata		pre-market	Ge	2011-04-19	―	2011-04-19	2011-04-19	ND	ND	ND
1691	Gunma	Not known	milk/dairyproducts	Yoghurt			－	Ge	―	―	―	2011-04-19	ND	ND
1692	Niigata	Not known	milk/dairyproducts	Cattle milk		Sampled in Middle area milk collection center with cooling facility	－	Ge	―	―	―	2011-04-19	ND	ND
1693	Nagano	Shimojo-mura	vegetables	Shiitake	Lentinula edodes		－	Ge	2011-04-18	―	―	2011-04-19	ND	ND
1694	Nagano	Komoro-shi	vegetables	Shiitake	Lentinula edodes	indoor	－	Ge	2011-04-18	―	―	2011-04-19	ND	ND
1695	Nagano	Nagano-shi	vegetables	Shiitake	Lentinula edodes	indoor	－	Ge	2011-04-18	―	―	2011-04-19	ND	ND
1696	Fukushima	Iwaki-shi	fishery products	Japanese sandlance (juvenile)	Ammodytes personatus		－	Ge	2011-04-18	―	2011-04-19	2011-04-19	3900	7100	7300
1697	Fukushima	Iwaki-shi	fishery products	Japanese sandlance (juvenile)	Ammodytes personatus		－	Ge	2011-04-18	―	2011-04-19	2011-04-19	120	160	160
1698	Fukushima	Inawashiro-machi	fishery products	Cherry salmon	Oncorhynchus masou		－	Ge	2011-04-18	―	2011-04-19	2011-04-19	ND	5.7	10
1699	Fukushima	Kitakata-shi and others	milk/dairyproducts	Cattle milk		Sampled in Aizutyuounyugyou in Aizubange-machi	－	Ge	2011-04-19	―	2011-04-19	2011-04-19	ND	ND	ND
1700	Fukushima	Minamiaizu-machi	milk/dairyproducts	Cattle milk			－	Ge	2011-04-19	―	2011-04-19	2011-04-19	ND	ND	ND
1701	Fukushima	Kawamata-machi, Iitate-mura	milk/dairyproducts	Cattle milk		Sampled in Fukushima nyugyo in Fukushima-shi	－	Ge	2011-04-19	―	2011-04-19	2011-04-19	17.2	ND	ND
1702	Fukushima	Iwaki-shi	milk/dairyproducts	Cattle milk			－	Ge	2011-04-19	―	2011-04-19	2011-04-19	ND	ND	ND
1703	Fukushima	Minamisoma-shi	milk/dairyproducts	Cattle milk			－	Ge	2011-04-19	―	2011-04-19	2011-04-19	ND	ND	ND
1704	Gunma	Maebashi-shi	fishery products	Ayu sweetfish	Plecoglossus altivelis		－	Ge	2011-04-15	―	2011-04-19	2011-04-19	ND	ND
1705	Gunma	Maebashi-shi	fishery products	Common carp	Cyprinus carpio		－	Ge	2011-04-14	―	2011-04-19	2011-04-19	ND	ND
1706	Gunma	Kawaba-mura	fishery products	Rainbow trout	Oncorhynchus mykiss		－	Ge	2011-04-14	―	2011-04-19	2011-04-19	ND	ND
1707	Gunma	Kawaba-mura	fishery products	Cherry salmon	Oncorhynchus masou		－	Ge	2011-04-14	―	2011-04-19	2011-04-19	ND	ND
1708	Gunma	Kawaba-mura	fishery products	Whitespotted char	Salvelinus leucomaenis		－	Ge	2011-04-14	―	2011-04-19	2011-04-19	ND	ND
1709	Fukushima	Fukushima-shi	vegetables	Spring onion (not forming bulb)			－	Ge	2011-04-18	―	2011-04-20	2011-04-20	15	30	23
1710	Fukushima	Aizuwakamatsu-shi	vegetables	Spinach			－	Ge	2011-04-18	―	2011-04-20	2011-04-20	15	87	81
1711	Fukushima	Iwaki-shi	vegetables	Broccoli			－	Ge	2011-04-18	―	2011-04-20	2011-04-20	40	69	69
1712	Fukushima	Iwaki-shi	vegetables	Broccoli			－	Ge	2011-04-18	―	2011-04-20	2011-04-20	110	160	140
1713	Fukushima	Shirakawa-shi	vegetables	Spinach			－	Ge	2011-04-18	―	2011-04-20	2011-04-20	66	83	72
1714	Fukushima	Shirakawa-shi	vegetables	Broccoli			－	Ge	2011-04-18	―	2011-04-20	2011-04-20	ND	ND	ND
1715	Fukushima	Kitakata-shi	vegetables	Cabbage			－	Ge	2011-04-18	―	2011-04-20	2011-04-20	ND	ND	ND
1716	Fukushima	Soma-shi	vegetables	Japanese parsley			－	Ge	2011-04-18	―	2011-04-20	2011-04-20	750	930	930
1717	Fukushima	Tamura-shi	vegetables	Spinach			－	Ge	2011-04-18	―	2011-04-20	2011-04-20	72	150	130
1718	Fukushima	Minamisoma-shi	vegetables	Cabbage			－	Ge	2011-04-18	―	2011-04-20	2011-04-20	ND	53	69
1719	Fukushima	Motomiya-shi	vegetables	Brassica leafy vegetable (Kukitachina)			－	Ge	2011-04-18	―	2011-04-20	2011-04-20	16	140	120
1720	Fukushima	Kori-machi	vegetables	Japanese mustard spinach (komatsuna)			－	Ge	2011-04-18	―	2011-04-20	2011-04-20	46	520	520
1721	Fukushima	Kawamata-machi	vegetables	Brassica leafy vegetable (Shinobufuyuna)			－	Ge	2011-04-18	―	2011-04-20	2011-04-20	130	960	1000
1722	Fukushima	Otama-mura	vegetables	Spinach			－	Ge	2011-04-18	―	2011-04-20	2011-04-20	120	2600	2800
1723	Fukushima	Tenei-mura	vegetables	Cabbage			－	Ge	2011-04-18	―	2011-04-20	2011-04-20	ND	43	57
1724	Fukushima	Shimogo-machi	vegetables	Spinach			－	Ge	2011-04-18	―	2011-04-20	2011-04-20	ND	170	170
1725	Fukushima	Tadami-machi	vegetables	Cabbage			－	Ge	2011-04-18	―	2011-04-20	2011-04-20	ND	ND	ND
1726	Fukushima	Minamiaizu-machi	vegetables	Spinach			－	Ge	2011-04-18	―	2011-04-20	2011-04-20	ND	11	ND
1727	Fukushima	Minamiaizu-machi	vegetables	Cabbage			－	Ge	2011-04-18	―	2011-04-20	2011-04-20	ND	ND	ND
1728	Fukushima	Nishiaizu-machi	vegetables	Cabbage			－	Ge	2011-04-18	―	2011-04-20	2011-04-20	ND	ND	ND
1729	Fukushima	Yanaizu-machi	vegetables	Spinach			－	Ge	2011-04-18	―	2011-04-20	2011-04-20	ND	130	120
1730	Fukushima	Aizumisato-machi	vegetables	Cabbage			－	Ge	2011-04-18	―	2011-04-20	2011-04-20	ND	18	ND
1731	Fukushima	Nishigo-mura	vegetables	Spinach			－	Ge	2011-04-18	―	2011-04-20	2011-04-20	11	120	130
1732	Fukushima	Nishigo-mura	vegetables	Broccoli			－	Ge	2011-04-18	―	2011-04-20	2011-04-20	ND	ND	ND
1733	Fukushima	Izumizaki-mura	vegetables	Spinach			－	Ge	2011-04-18	―	2011-04-20	2011-04-20	19	41	42
1734	Fukushima	Izumizaki-mura	vegetables	Broccoli			－	Ge	2011-04-18	―	2011-04-20	2011-04-20	ND	ND	ND
1735	Fukushima	Nakajima-mura	vegetables	Spinach			－	Ge	2011-04-18	―	2011-04-20	2011-04-20	110	250	240
1736	Fukushima	Nakajima-mura	vegetables	Broccoli			－	Ge	2011-04-18	―	2011-04-20	2011-04-20	ND	ND	ND
1737	Fukushima	Yabuki-machi	vegetables	Spinach			－	Ge	2011-04-18	―	2011-04-20	2011-04-20	41	39	28
1738	Fukushima	Tanagura-machi	vegetables	Spinach			－	Ge	2011-04-18	―	2011-04-20	2011-04-20	35	85	92
1739	Fukushima	Yamatsuri-machi	vegetables	Spinach			－	Ge	2011-04-18	―	2011-04-20	2011-04-20	27	17	22
1740	Fukushima	Hanawa-machi	vegetables	Spinach			－	Ge	2011-04-18	―	2011-04-20	2011-04-20	13	56	69
1741	Fukushima	Samegawa-mura	vegetables	Spinach			－	Ge	2011-04-18	―	2011-04-20	2011-04-20	36	59	5.8
1742	Fukushima	Ishikawa-machi	vegetables	Cabbage			－	Ge	2011-04-18	―	2011-04-20	2011-04-20	ND	33	29
1743	Fukushima	Asakawa-machi	vegetables	Cabbage			－	Ge	2011-04-18	―	2011-04-20	2011-04-20	ND	16	15
1744	Fukushima	Miharu-machi	vegetables	Cabbage			－	Ge	2011-04-18	―	2011-04-20	2011-04-20	ND	11	12
1745	Fukushima	Fukushima-shi	vegetables	Turnip			－	Ge	2011-04-18	―	2011-04-20	2011-04-20	26	100	110
1746	Fukushima	Iwaki-shi	vegetables	Turnip			－	Ge	2011-04-18	―	2011-04-20	2011-04-20	ND	31	24
1747	Fukushima	Iwaki-shi	vegetables	Turnip		indoor	－	Ge	2011-04-18	―	2011-04-20	2011-04-20	12	ND	ND
1748	Fukushima	Sukagawa-shi	vegetables	Turnip			－	Ge	2011-04-17	―	2011-04-20	2011-04-20	9.4	28	36
1749	Fukushima	Nihonmatsu-shi	vegetables	Turnip		indoor	－	Ge	2011-04-18	―	2011-04-20	2011-04-20	ND	ND	ND
1750	Fukushima	Date-shi	vegetables	Turnip			－	Ge	2011-04-18	―	2011-04-20	2011-04-20	ND	ND	ND
1751	Fukushima	Ishikawa-machi	vegetables	Turnip			－	Ge	2011-04-18	―	2011-04-20	2011-04-20	ND	ND	ND
1752	Fukushima	Miharu-machi	vegetables	Turnip			－	Ge	2011-04-18	―	2011-04-20	2011-04-20	ND	40	44
1753	Niigata	Not known	vegetables	Cucumber			post-market	Ge	2011-04-19	―	―	2011-04-20	ND	ND
1754	Niigata	Not known	vegetables	Strawberry			post-market	Ge	2011-04-19	―	―	2011-04-20	ND	ND
1755	Niigata	Not known	vegetables	Brassica leafy vegetable (Touna)			post-market	Ge	2011-04-19	―	―	2011-04-20	ND	ND
1756	Niigata	Not known	vegetables	Japanese mustard spinach (komatsuna)			post-market	Ge	2011-04-19	―	―	2011-04-20	ND	ND
1757	Niigata	Not known	vegetables	Spinach			post-market	Ge	2011-04-19	―	―	2011-04-20	ND	ND
1758	Gunma	Not known	vegetables	Spinach			post-market	Ge	2011-04-19	―	―	2011-04-20	5.6	ND
1759	Gunma	Not known	vegetables	Aralia cordata	Aralia cordata		post-market	Ge	2011-04-19	―	―	2011-04-20	ND	ND
1760	Gunma	Not known	vegetables	Spring onion (not forming bulb)			post-market	Ge	2011-04-19	―	―	2011-04-20	ND	ND
1761	Ibaraki	Not known	vegetables	Lettuce			post-market	Ge	2011-04-19	―	―	2011-04-20	ND	ND
1762	Ibaraki	Not known	vegetables	Leaf lettuce (red)			post-market	Ge	2011-04-19	―	―	2011-04-20	25	6.8
1763	Chiba	Kamogawa-shi	fishery products	Barracuda	Sphyraena pinguis	Kamogawa fishery harbor	post-market	Ge	2011-04-19	―	―	2011-04-20	ND	ND
1764	Gunma	Takasaki-shi	vegetables	Shiitake	Lentinula edodes		－	Ge	2011-04-18	―	2011-04-20	2011-04-20	8.3	81.6
1765	Gunma	Maebashi-shi	vegetables	Shiitake	Lentinula edodes		－	Ge	2011-04-18	―	2011-04-20	2011-04-20	3	77.4
1766	Gunma	Shimonita-machi	vegetables	Shiitake	Lentinula edodes		－	Ge	2011-04-18	―	2011-04-20	2011-04-20	ND	29.2
1767	Gunma	Takasaki-shi	vegetables	Shiitake	Lentinula edodes	indoor	－	Ge	2011-04-18	―	2011-04-20	2011-04-20	ND	2.9
1768	Gunma	Maebashi-shi	vegetables	Shiitake	Lentinula edodes	indoor	－	Ge	2011-04-18	―	2011-04-20	2011-04-20	ND	4.5
1769	Kanagawa	Sagamihara-shi	vegetables	Japanese mustard spinach (komatsuna)			pre-market	Ge	2011-04-19	―	2011-04-20	2011-04-20	ND	ND
1770	Kanagawa	Ebina-shi	vegetables	Japanese mustard spinach (komatsuna)			pre-market	Ge	2011-04-19	―	2011-04-20	2011-04-20	ND	21
1771	Kanagawa	Kawasaki-shi	vegetables	Spinach		indoor	pre-market	Ge	2011-04-19	―	2011-04-20	2011-04-20	ND	ND
1772	Tochigi	Yaita-shi	vegetables	Shiitake	Lentinula edodes	indoor	－	Ge	2011-04-18	―	2011-04-19	2011-04-20	ND	ND
1773	Tochigi	Utsunomiya-shi	vegetables	Shiitake	Lentinula edodes	indoor	－	Ge	2011-04-18	―	2011-04-19	2011-04-20	ND	ND
1774	Tochigi	Nogi-machi	vegetables	Shiitake	Lentinula edodes	indoor	－	Ge	2011-04-18	―	2011-04-19	2011-04-20	ND	ND
1775	Tochigi	Yaita-shi	vegetables	Shiitake	Lentinula edodes	indoor	－	Ge	2011-04-18	―	2011-04-19	2011-04-20	ND	ND
1776	Tochigi	Utsunomiya-shi	vegetables	Shiitake	Lentinula edodes	indoor	－	Ge	2011-04-18	―	2011-04-19	2011-04-20	ND	ND
1777	Tochigi	Nogi-machi	vegetables	Shiitake	Lentinula edodes	indoor	－	Ge	2011-04-18	―	2011-04-19	2011-04-20	ND	ND
1778	Tochigi	Ohtawara-shi	vegetables	Shiitake	Lentinula edodes		－	Ge	2011-04-18	―	2011-04-20	2011-04-20	ND	191
1779	Tochigi	Haga-machi	vegetables	Shiitake	Lentinula edodes		－	Ge	2011-04-18	―	2011-04-20	2011-04-20	ND	77
1780	Tochigi	Iwafune-machi	vegetables	Shiitake	Lentinula edodes		－	Ge	2011-04-18	―	2011-04-20	2011-04-20	ND	ND
1781	Ibaraki	Hitachinaka-shi	vegetables	Spinach			－	Ge	2011-04-19	―	―	2011-04-20	120	ND
1782	Ibaraki	Naka-shi	vegetables	Spinach			－	Ge	2011-04-19	―	―	2011-04-20	50	ND
1783	Ibaraki	Koga-shi	vegetables	Spinach			－	Ge	2011-04-19	―	―	2011-04-20	11	ND
1784	Tokyo	Rishima-mura	vegetables	Tosakanori seaweed	Meristotheca papulosa	Rishima harbor	－	Ge	2011-04-03	―	―	2011-04-19	4.91	ND
1785	Kanagawa	Yokohama-shi	fishery products	Japanese littleneck clam	Venerupis (Ruditapes) philippinarum		pre-market	Ge	2011-04-18	―	2011-04-20	2011-04-20	44	ND	ND
1786	Yamagata	Sakata-shi	vegetables	Strawberry			pre-market	Ge	2011-04-20	―	2011-04-20	2011-04-20	ND	ND	ND
1787	Gunma	Annaka-shi	milk/dairyproducts	Cattle milk			－	Ge	2011-04-20	―	2011-04-20	2011-04-20	0.5	ND	ND
1788	Gunma	Maebashi-shi	milk/dairyproducts	Cattle milk			－	Ge	2011-04-20	―	2011-04-20	2011-04-20	ND	0.38	0.5
1789	Gunma	Isesaki-shi	vegetables	Spinach		indoor	pre-market	Ge	2011-04-19	―	2011-04-20	2011-04-20	ND	ND
1790	Gunma	Isesaki-shi	vegetables	Spinach		indoor	pre-market	Ge	2011-04-19	―	2011-04-20	2011-04-20	ND	ND
1791	Gunma	Ota-shi	vegetables	Spinach		indoor	pre-market	Ge	2011-04-19	―	2011-04-20	2011-04-20	ND	ND
1792	Gunma	Takasaki-shi	vegetables	Spinach		indoor	pre-market	Ge	2011-04-19	―	2011-04-20	2011-04-20	ND	30
1793	Gunma	Numata-shi	vegetables	Spinach		indoor	pre-market	Ge	2011-04-19	―	2011-04-20	2011-04-20	ND	ND
1794	Gunma	Takasaki-shi	vegetables	Brassica leafy vegetable (Kakina)			pre-market	Ge	2011-04-19	―	2011-04-20	2011-04-20	ND	26
1795	Gunma	Tatebayashi-shi	vegetables	Brassica leafy vegetable (Kakina)		indoor	pre-market	Ge	2011-04-19	―	2011-04-20	2011-04-20	21	32
1796	Gunma	Maebashi-shi	vegetables	Eggplant		indoor	pre-market	Ge	2011-04-19	―	2011-04-20	2011-04-20	ND	ND
1797	Gunma	Maebashi-shi	vegetables	Japanese honewort (Mitsuba)		indoor	pre-market	Ge	2011-04-19	―	2011-04-20	2011-04-20	ND	ND
1798	Gunma	Showa-mura	vegetables	Japanese mustard spinach (komatsuna)		indoor	pre-market	Ge	2011-04-19	―	2011-04-20	2011-04-20	ND	ND
1799	Gunma	Midori-shi	vegetables	Cherry tomato		indoor	pre-market	Ge	2011-04-19	―	2011-04-20	2011-04-20	ND	ND
1800	Ibaraki	Hitachiomiya-shi	vegetables	Shiitake	Lentinula edodes		－	Ge	2011-04-20	―	2011-04-20	2011-04-20	ND	30
1801	Ibaraki	Hitachiomiya-shi	vegetables	Shiitake	Lentinula edodes	indoor	－	Ge	2011-04-20	―	2011-04-20	2011-04-20	ND	ND
1802	Ibaraki	Namegata-shi	vegetables	Shiitake	Lentinula edodes	indoor	－	Ge	2011-04-20	―	2011-04-20	2011-04-20	ND	ND
1803	Ibaraki	Tsuchiura-shi	vegetables	Shiitake	Lentinula edodes		－	Ge	2011-04-20	―	2011-04-20	2011-04-20	3	50
1804	Ibaraki	Tsukuba-shi	vegetables	Shiitake	Lentinula edodes	indoor	－	Ge	2011-04-20	―	2011-04-20	2011-04-20	ND	7
1805	Ibaraki	Koga-shi	vegetables	Shiitake	Lentinula edodes		－	Ge	2011-04-20	―	2011-04-20	2011-04-20	20	48
1806	Ibaraki	Koga-shi	vegetables	Shiitake	Lentinula edodes	indoor	－	Ge	2011-04-20	―	2011-04-20	2011-04-20	ND	ND
1807	Kanagawa	Isehara-shi, Hiratsuka-shi	milk/dairyproducts	Cattle milk		Sampled in milk collection center with cooling facility	－	Ge	2011-04-20	―	―	2011-04-21	1	ND
1808	Kanagawa	Atsugi-shi	vegetables	Shiitake	Lentinula edodes	indoor	－	Ge	2011-04-20	―	―	2011-04-21	ND	ND
1809	Nagano	Komoro-shi	vegetables	Leaf lettuce (red)			pre-market	Ge	2011-04-19	―	―	2011-04-21	ND	ND
1810	Nagano	Shiojiri-shi	vegetables	Leaf lettuce (red)			pre-market	Ge	2011-04-19	―	―	2011-04-21	ND	ND
1811	Nagano	Matsumoto-shi	vegetables	Leaf lettuce (red)			pre-market	Ge	2011-04-19	―	―	2011-04-21	ND	ND
1812	Chiba	Choshi-shi	fishery products	Olive flounder	Paralichthys olivaceus	Choshi fishery harbor	－	Ge	2011-04-19	―	―	2011-04-21	ND	4.4
1813	Chiba	Futtsu-shi	fishery products	Japanese jack mackerel	Trachurus japonicas	Kanaya fishery harbor	－	Ge	2011-04-18	―	―	2011-04-21	ND	ND
1814	Chiba	Futtsu-shi	fishery products	Largehead hairtail	Trichiurus lepturus	Takeoka fishery harbor	－	Ge	2011-04-18	―	―	2011-04-21	ND	1.9
1815	Chiba	Futtsu-shi	fishery products	Japanese Spanish mackerel	Scomberomours nipponius	Takeoka fishery harbor	－	Ge	2011-04-18	―	―	2011-04-21	ND	1.5
1816	Saitama	Saitama-shi	vegetables	Japanese mustard spinach (komatsuna)			pre-market	Ge	2011-04-19	―	2011-04-21	2011-04-21	ND	6.9	8.3
1817	Saitama	Kawagoe-shi	vegetables	Spinach			pre-market	Ge	2011-04-19	―	2011-04-21	2011-04-21	ND	6.8	5.8
1818	Saitama	Tokorozawa-shi	vegetables	Spinach			pre-market	Ge	2011-04-19	―	2011-04-21	2011-04-21	ND	ND	ND
1819	Saitama	Honjo-shi	vegetables	Spinach			pre-market	Ge	2011-04-19	―	2011-04-21	2011-04-21	ND	ND	ND
1820	Saitama	Honjo-shi	vegetables	Potherb mustard (Mizuna)			pre-market	Ge	2011-04-19	―	2011-04-21	2011-04-21	ND	ND	ND
1821	Saitama	Sayama-shi	vegetables	Potherb mustard (Mizuna)			pre-market	Ge	2011-04-19	―	2011-04-21	2011-04-21	ND	ND	ND
1822	Saitama	Koshigaya-shi	vegetables	Spinach			pre-market	Ge	2011-04-19	―	2011-04-21	2011-04-21	ND	ND	ND
1823	Saitama	Yoshikawa-shi	vegetables	Japanese mustard spinach (komatsuna)			pre-market	Ge	2011-04-19	―	2011-04-21	2011-04-21	ND	ND	ND
1824	Saitama	Chichibu-shi	vegetables	Shiitake	Lentinula edodes		pre-market	Ge	2011-04-19	―	2011-04-21	2011-04-21	ND	16.1	18.7
1825	Saitama	Kawagoe-shi	milk/dairyproducts	Cattle milk			－	Ge	2011-04-20	―	2011-04-21	2011-04-21	ND	ND	ND
1826	Saitama	Not known	milk/dairyproducts	Cattle milk		Sampled in Saitama Central milk collection center with cooling facility	－	Ge	2011-04-20	―	2011-04-21	2011-04-21	ND	ND	ND
1827	Niigata	Not known	vegetables	Japanese mustard spinach (komatsuna)			post-market	Ge	2011-04-20	―	―	2011-04-21	ND	ND
1828	Niigata	Not known	vegetables	Cucumber			post-market	Ge	2011-04-20	―	―	2011-04-21	ND	ND
1829	Niigata	Not known	vegetables	Spinach			post-market	Ge	2011-04-20	―	―	2011-04-21	ND	ND
1830	Niigata	Not known	vegetables	Spinach			post-market	Ge	2011-04-20	―	―	2011-04-21	ND	ND
1831	Ibaraki	Not known	vegetables	Spinach			post-market	Ge	2011-04-20	―	―	2011-04-21	25	14
1832	Ibaraki	Not known	vegetables	Potherb mustard (Mizuna)			post-market	Ge	2011-04-20	―	―	2011-04-21	24	119
1833	Ibaraki	Not known	vegetables	Strawberry			post-market	Ge	2011-04-20	―	―	2011-04-21	ND	11
1834	Ibaraki	Not known	vegetables	Chinese chive			post-market	Ge	2011-04-20	―	―	2011-04-21	77	ND
1835	Ibaraki	Not known	vegetables	Potherb mustard (Mizuna)			post-market	Ge	2011-04-21	―	2011-04-21	2011-04-21	36	15	16
1836	Gunma	Midori-shi	vegetables	Tomato			post-market	Ge	2011-04-21	―	2011-04-21	2011-04-21	ND	ND
1837	Ibaraki	Hokota-shi	vegetables	Potherb mustard (Mizuna)			post-market	Ge	2011-04-21	―	2011-04-21	2011-04-21	59	180
1838	Ibaraki	Sakai-machi	vegetables	Cabbage (Green ball)			post-market	Ge	2011-04-21	―	2011-04-21	2011-04-21	ND	ND
1839	Tokyo	Nerima-ku	vegetables	Spinach			pre-market	Ge	2011-04-20	―	―	2011-04-21	ND	ND
1840	Tokyo	Higashimurayama-shi	vegetables	Spinach		indoor	pre-market	Ge	2011-04-20	―	―	2011-04-21	ND	ND
1841	Tokyo	Kiyose-shi	vegetables	Spinach		indoor	pre-market	Ge	2011-04-20	―	―	2011-04-21	ND	ND
1842	Tokyo	Kiyose-shi	vegetables	Japanese mustard spinach (komatsuna)		indoor	pre-market	Ge	2011-04-20	―	―	2011-04-21	ND	ND
1843	Tokyo	Kiyose-shi	vegetables	Potherb mustard (Mizuna)		indoor	pre-market	Ge	2011-04-20	―	―	2011-04-21	ND	ND
1844	Ibaraki	Not known	vegetables	Chinese cabbage			post-market	Ge	2011-04-21	―	2011-04-21	2011-04-21	ND	ND	ND
1845	Tochigi	Ohtawara-shi	vegetables	Spinach		indoor	－	Ge	2011-04-20	―	―	2011-04-21	ND	ND
1846	Tochigi	Ohtawara-shi	vegetables	Spinach		indoor	－	Ge	2011-04-20	―	―	2011-04-21	ND	ND
1847	Tochigi	Kaminokawa-machi	vegetables	Spinach			－	Ge	2011-04-20	―	―	2011-04-21	74	112
1848	Tochigi	Utsunomiya-shi	vegetables	Spinach			－	Ge	2011-04-20	―	―	2011-04-21	120	127
1849	Tochigi	Shimotsuke-shi	vegetables	Spinach			－	Ge	2011-04-20	―	―	2011-04-21	32	60
1850	Tochigi	Shimotsuke-shi	vegetables	Spinach			－	Ge	2011-04-20	―	―	2011-04-21	41	17.9
1851	Tochigi	Mibu-machi	vegetables	Spinach			－	Ge	2011-04-20	―	―	2011-04-21	90	108
1852	Tochigi	Shioya-machi	vegetables	Spinach		indoor	－	Ge	2011-04-20	―	―	2011-04-21	ND	10.5
1853	Tochigi	Nasushiobara-shi	vegetables	Spinach		indoor	－	Ge	2011-04-20	―	―	2011-04-21	ND	ND
1854	Tochigi	Sakura-shi	vegetables	Garland chrysanthemum		indoor	－	Ge	2011-04-20	―	―	2011-04-21	26	16.4
1855	Tochigi	Moka-shi	vegetables	Garland chrysanthemum		indoor	－	Ge	2011-04-20	―	―	2011-04-21	37	21.2
1856	Tochigi	Sano-shi	vegetables	Brassica leafy vegetable (Kakina)			－	Ge	2011-04-20	―	―	2011-04-21	ND	31
1857	Tochigi	Sano-shi	vegetables	Brassica leafy vegetable (Kakina)			－	Ge	2011-04-20	―	―	2011-04-21	ND	26
1858	Tochigi	Not known	milk/dairyproducts	Cattle milk		Sampled in Northern area milk collection center with cooling facility	－	Ge	2011-04-20	―	―	2011-04-21	ND	ND
1859	Yamagata	Kaminoyama-shi	vegetables	Asparagus			－	Ge	2011-04-21	―	2011-04-21	2011-04-21	ND	ND
1860	Fukushima	Aizuwakamatsu-shi	vegetables	Brassica leafy vegetable (Kukitachina)			－	Ge	2011-04-20	―	2011-04-21	2011-04-21	8.1	25	24
1861	Fukushima	Iwaki-shi	vegetables	Cabbage			－	Ge	2011-04-20	―	2011-04-21	2011-04-21	17	43	36
1862	Fukushima	Iwaki-shi	vegetables	Cabbage			－	Ge	2011-04-20	―	2011-04-21	2011-04-21	14	130	120
1863	Fukushima	Iwaki-shi	vegetables	Spinach			－	Ge	2011-04-20	―	2011-04-21	2011-04-21	560	180	180
1864	Fukushima	Iwaki-shi	vegetables	Spinach			－	Ge	2011-04-20	―	2011-04-21	2011-04-21	160	36	38
1865	Fukushima	Iwaki-shi	vegetables	Pteridium aquilinum	Pteridium aquilinum		－	Ge	2011-04-18	―	2011-04-21	2011-04-21	14	ND	ND
1866	Fukushima	Date-shi	vegetables	Pteridium aquilinum	Pteridium aquilinum		－	Ge	2011-04-18	―	2011-04-21	2011-04-21	11	ND	ND
1867	Fukushima	Iwaki-shi	vegetables	Aralia elata (shoot)	Aralia elata		－	Ge	2011-04-18	―	2011-04-21	2011-04-21	43	37	30
1868	Fukushima	Kawamata-machi	vegetables	Aralia elata (shoot)	Aralia elata		－	Ge	2011-04-18	―	2011-04-21	2011-04-21	ND	85	69
1869	Kanagawa	Ebina-shi	milk/dairyproducts	Cattle milk			－	Ge	2011-04-21	―	―	2011-04-22	ND	ND
1870	Chiba	Asahi-shi	vegetables	Garland chrysanthemum			－	Ge	2011-04-21	―	―	2011-04-22	36	ND
1871	Chiba	Asahi-shi	vegetables	Garland chrysanthemum			－	Ge	2011-04-21	―	―	2011-04-22	36	ND
1872	Chiba	Asahi-shi	vegetables	Parsley			－	Ge	2011-04-21	―	―	2011-04-22	38	42
1873	Chiba	Asahi-shi	vegetables	Parsley			－	Ge	2011-04-21	―	―	2011-04-22	44	38
1874	Chiba	Asahi-shi	vegetables	Sanchu asian lettuce			－	Ge	2011-04-21	―	―	2011-04-22	35	ND
1875	Chiba	Asahi-shi	vegetables	Sanchu asian lettuce			－	Ge	2011-04-21	―	―	2011-04-22	26	ND
1876	Chiba	Asahi-shi	vegetables	Celery			－	Ge	2011-04-21	―	―	2011-04-22	38	16.9
1877	Chiba	Asahi-shi	vegetables	Celery			－	Ge	2011-04-21	―	―	2011-04-22	ND	7.9
1878	Chiba	Asahi-shi	vegetables	Qing-geng-cai			－	Ge	2011-04-21	―	―	2011-04-22	ND	ND
1879	Chiba	Asahi-shi	vegetables	Qing-geng-cai			－	Ge	2011-04-21	―	―	2011-04-22	ND	ND
1880	Chiba	Katori-shi	vegetables	Spinach			－	Ge	2011-04-21	―	―	2011-04-22	ND	ND
1881	Chiba	Katori-shi	vegetables	Spinach			－	Ge	2011-04-21	―	―	2011-04-22	ND	ND
1882	Chiba	Tako-machi	vegetables	Spinach			－	Ge	2011-04-21	―	―	2011-04-22	94	ND
1883	Chiba	Tako-machi	vegetables	Spinach			－	Ge	2011-04-21	―	―	2011-04-22	26	ND
1884	Chiba	Nagareyama-shi	vegetables	Spinach			－	Ge	2011-04-21	―	―	2011-04-22	26	37
1885	Chiba	Kamagaya-shi	vegetables	Spinach			－	Ge	2011-04-21	―	―	2011-04-22	24	42
1886	Chiba	Sakura-shi	vegetables	Spinach			－	Ge	2011-04-21	―	―	2011-04-22	65	109
1887	Chiba	Shiroi-shi	vegetables	Spinach			－	Ge	2011-04-21	―	―	2011-04-22	32	121
1888	Chiba	Shibayama-machi	vegetables	Japanese mustard spinach (komatsuna)			－	Ge	2011-04-21	―	―	2011-04-22	ND	9.7
1889	Chiba	Shirako-machi	vegetables	Spinach			－	Ge	2011-04-21	―	―	2011-04-22	24	10.3
1890	Chiba	Otaki-machi	vegetables	Spinach			－	Ge	2011-04-21	―	―	2011-04-22	38	62
1891	Chiba	Minamiboso-shi	vegetables	Spinach			－	Ge	2011-04-21	―	―	2011-04-22	ND	ND
1892	Niigata	Not known	vegetables	Japanese mustard spinach (komatsuna)			post-market	Ge	2011-04-21	―	―	2011-04-22	ND	ND
1893	Niigata	Not known	vegetables	Spinach			post-market	Ge	2011-04-21	―	―	2011-04-22	ND	ND
1894	Niigata	Not known	vegetables	Strawberry			post-market	Ge	2011-04-21	―	―	2011-04-22	ND	ND
1895	Niigata	Not known	vegetables	Cucumber			post-market	Ge	2011-04-21	―	―	2011-04-22	ND	ND
1896	Gunma	Not known	vegetables	Cucumber			post-market	Ge	2011-04-21	―	―	2011-04-22	ND	ND
1897	Saitama	Not known	vegetables	Spring onion (not forming bulb)			post-market	Ge	2011-04-21	―	―	2011-04-22	ND	ND
1898	Ibaraki	Not known	vegetables	Leaf lettuce			post-market	Ge	2011-04-21	―	―	2011-04-22	7.1	ND
1899	Ibaraki	Not known	vegetables	Potherb mustard (Mizuna)			post-market	Ge	2011-04-21	―	―	2011-04-22	15	38
1900	Chiba	Minamiboso-shi	fishery products	Abalone (Japanese abalone)	Haliotis discus	Kawaguchi fishery harbor	－	Ge	2011-04-20	―	―	2011-04-22	ND	ND
1901	Yamagata	Murayama-shi	vegetables	Cherry			－	Ge	2011-04-22	―	2011-04-22	2011-04-22	ND	ND
1902	Ibaraki	Takahagi-shi	fishery products	Japanese sandlance (juvenile)	Ammodytes personatus	Takahagi-shi offshore	－	Ge	2011-04-21	―	―	2011-04-22	670	254
1903	Ibaraki	Hitachinaka-shi	fishery products	Japanese sandlance (juvenile)	Ammodytes personatus	Hitachinaka-shi offshore	－	Ge	2011-04-21	―	―	2011-04-22	180	93
1904	Ibaraki	Oarai-machi	fishery products	Japanese sandlance (juvenile)	Ammodytes personatus	Oarai offshore	－	Ge	2011-04-21	―	―	2011-04-22	210	54
1905	Ibaraki	Hitachi-shi	vegetables	Spinach			－	Ge	2011-04-21	―	―	2011-04-22	140	119
1906	Ibaraki	Hitachiota-shi	vegetables	Spinach			－	Ge	2011-04-21	―	―	2011-04-22	63	54
1907	Ibaraki	Daigo-machi	vegetables	Spinach			－	Ge	2011-04-21	―	―	2011-04-22	16	15
1908	Ibaraki	Hitachiomiya-shi	vegetables	Spinach			－	Ge	2011-04-21	―	―	2011-04-22	60	40
1909	Ibaraki	Hitachinaka-shi	vegetables	Spinach			－	Ge	2011-04-21	―	―	2011-04-22	100	5
1910	Ibaraki	Naka-shi	vegetables	Spinach			－	Ge	2011-04-21	―	―	2011-04-22	29	ND
1911	Ibaraki	Koga-shi	vegetables	Spinach			－	Ge	2011-04-21	―	―	2011-04-22	11	10
1912	Ibaraki	Tsukuba-shi	vegetables	Brassica leafy vegetable (Kakina)			－	Ge	2011-04-21	―	―	2011-04-22	28	41
1913	Ibaraki	Tsukuba-shi	vegetables	Brassica leafy vegetable (Kakina)			－	Ge	2011-04-21	―	―	2011-04-22	44	53
1914	Ibaraki	Hokota-shi	vegetables	Parsley			－	Ge	2011-04-21	―	―	2011-04-22	51	29
1915	Ibaraki	Hokota-shi	vegetables	Parsley			－	Ge	2011-04-21	―	―	2011-04-22	110	66
1916	Hyogo	Minamiawaji-shi	vegetables	Lettuce			－	Ge	―	―	―	2011-04-22	ND	ND	ND
1917	Ibaraki	Hitachiota-shi	milk/dairyproducts	Cattle milk			－	Ge	2011-04-22	―	2011-04-22	2011-04-22	1	ND
1918	Ibaraki	Kasama-shi	milk/dairyproducts	Cattle milk			－	Ge	2011-04-22	―	2011-04-22	2011-04-22	1	ND
1919	Ibaraki	Joso-shi	milk/dairyproducts	Cattle milk			－	Ge	2011-04-22	―	2011-04-22	2011-04-22	1	ND
1920	Gifu	Gifu-shi	vegetables	Spinach			－	Ge	2011-04-20	―	―	2011-04-22	ND	ND
1921	Niigata	Not known	vegetables	Spinach			post-market	Ge	2011-04-22	―	―	2011-04-23	ND	ND
1922	Niigata	Not known	vegetables	Spinach			post-market	Ge	2011-04-22	―	―	2011-04-23	ND	ND
1923	Niigata	Not known	vegetables	Japanese mustard spinach (komatsuna)			post-market	Ge	2011-04-22	―	―	2011-04-23	ND	ND
1924	Niigata	Not known	vegetables	Brassica leafy vegetable (Touna)			post-market	Ge	2011-04-22	―	―	2011-04-23	ND	ND
1925	Gunma	Not known	vegetables	Spinach			post-market	Ge	2011-04-22	―	―	2011-04-23	ND	10
1926	Gunma	Not known	vegetables	Spinach			post-market	Ge	2011-04-22	―	―	2011-04-23	ND	ND
1927	Saitama	Not known	vegetables	Japanese mustard spinach (komatsuna)			post-market	Ge	2011-04-22	―	―	2011-04-23	5.2	4.2
1928	Tochigi	Not known	vegetables	Strawberry			post-market	Ge	2011-04-22	―	―	2011-04-23	ND	10
1929	Ibaraki	Hitachi-shi	fishery products	Olive flounder	Paralichthys olivaceus	Hitachi-shi offshore	－	Ge	2011-04-21	―	―	2011-04-23	ND	23
1930	Ibaraki	Hitachi-shi	fishery products	Willowy flounder	Tanakius kitaharai	Hitachi-shi offshore	－	Ge	2011-04-21	―	―	2011-04-23	ND	5
1931	Ibaraki	Hitachi-shi	fishery products	Marbled flounder	Pleuronectes yokohamae	Hitachi-shi offshore	－	Ge	2011-04-21	―	―	2011-04-23	ND	ND
1932	Ibaraki	Hitachinaka-shi	fishery products	Olive flounder	Paralichthys olivaceus	Hitachinaka-shi offshore	－	Ge	2011-04-21	―	―	2011-04-23	ND	7
1933	Ibaraki	Hitachinaka-shi	fishery products	Marbled flounder	Pleuronectes yokohamae	Hitachinaka-shi offshore	－	Ge	2011-04-21	―	―	2011-04-23	ND	5
1934	Ibaraki	Oarai-machi, Hokota-shi	fishery products	Cocktail shrimp	Trachypenaeus curvirostris	Oarai-machi and Hokota-shi offshore	－	Ge	2011-04-22	―	―	2011-04-23	ND	12
1935	Ibaraki	Oarai-machi, Hokota-shi	fishery products	Red tonguesole	Cynoglossus joyneri	Oarai-machi and Hokota-shi offshore	－	Ge	2011-04-22	―	―	2011-04-23	ND	ND
1936	Ibaraki	Oarai-machi, Hokota-shi	fishery products	Browneye skate	Okamejei schmidti	Oarai-machi and Hokota-shi offshore	－	Ge	2011-04-22	―	―	2011-04-23	ND	9
1937	Ibaraki	Oarai-machi, Hokota-shi	fishery products	Bartail flathead	Platycephalus indicus	Oarai-machi and Hokota-shi offshore	－	Ge	2011-04-22	―	―	2011-04-23	ND	3
1938	Ibaraki	Oarai-machi, Kashima-shi	fishery products	Japanese seabass	Lateolabrax japonicus	Oarai-machi Kashima-shi offshore	－	Ge	2011-04-21	2011-04-22	―	2011-04-23	4	48
1939	Ibaraki	Oarai-machi, Kashima-shi	fishery products	Spiny red gurnard	Chelidonichthys spinosus	Oarai-machi Kashima-shi offshore	－	Ge	2011-04-21	2011-04-22	―	2011-04-23	ND	ND
1940	Ibaraki	Oarai-machi, Kashima-shi	fishery products	Crimson seabream	Evynnis japonica	Oarai-machi Kashima-shi offshore	－	Ge	2011-04-21	2011-04-22	―	2011-04-23	ND	ND
1941	Ibaraki	Oarai-machi, Kashima-shi	fishery products	Ridged-eye flounder	Pleuronichthys cornutus	Oarai-machi Kashima-shi offshore	－	Ge	2011-04-21	2011-04-22	―	2011-04-23	ND	3
1942	Ibaraki	Oarai-machi, Kashima-shi	fishery products	Sand crab	Ovalipes punctatus	Oarai-machi Kashima-shi offshore	－	Ge	2011-04-21	2011-04-22	―	2011-04-23	22	8
1943	Ibaraki	Oarai-machi, Kashima-shi	fishery products	Black scraper	Thamnaconus modestus	Oarai-machi Kashima-shi offshore	－	Ge	2011-04-21	2011-04-22	―	2011-04-23	ND	6
1944	Ibaraki	Hokota-shi, Kashima-shi	fishery products	Spear squid	Loligo bleekeri	Hokota-shi Kashima-shi offshore	－	Ge	2011-04-22	―	―	2011-04-23	ND	69
1945	Ibaraki	Hitachi-shi	fishery products	Whitebait, boiled and semi-dried	－	Hitachi-shi offshore	－	Ge	2011-04-22	―	―	2011-04-23	6	11
1946	Ibaraki	Hitachi-shi	fishery products	Japanese icefish	Salangichthys microdon	Hitachi-shi offshore	－	Ge	2011-04-22	―	―	2011-04-23	52	294
1947	Ibaraki	Kashima-shi	fishery products	Chub mackerel	Scomber japonicus	Kashima-shi offshore	－	Ge	2011-04-22	―	―	2011-04-23	ND	40
1948	Ibaraki	Not known	fishery products	Brackish-water clam	Corbicula japonica	Hinuma river	－	Ge	2011-04-21	―	―	2011-04-23	9	28
1949	Fukushima	Fukushima-shi	vegetables	Spinach			－	Ge	2011-04-21	―	―	2011-04-23	53	ND	ND
1950	Fukushima	Aizuwakamatsu-shi	vegetables	Strawberry			－	Ge	2011-04-21	―	―	2011-04-23	ND	ND	ND
1951	Fukushima	Koriyama-shi	vegetables	Japanese mustard spinach (komatsuna)			－	Ge	2011-04-21	―	―	2011-04-23	12	ND	ND
1952	Fukushima	Iwaki-shi	vegetables	Tomato			－	Ge	2011-04-19	―	―	2011-04-23	7	16	15
1953	Fukushima	Shirakawa-shi	vegetables	Broccoli			－	Ge	2011-04-20	―	―	2011-04-23	ND	ND	ND
1954	Fukushima	Sukagawa-shi	vegetables	Cucumber			－	Ge	2011-04-21	―	―	2011-04-23	ND	ND	ND
1955	Fukushima	Kitakata-shi	vegetables	Asparagus			－	Ge	2011-04-21	―	―	2011-04-23	ND	ND	ND
1956	Fukushima	Kitakata-shi	vegetables	Chinese chive			－	Ge	2011-04-21	―	―	2011-04-23	ND	ND	ND
1957	Fukushima	Soma-shi	vegetables	Strawberry			－	Ge	2011-04-20	―	―	2011-04-23	20	37	46
1958	Fukushima	Nihonmatsu-shi	vegetables	Cucumber			－	Ge	2011-04-21	―	―	2011-04-23	ND	ND	ND
1959	Fukushima	Nihonmatsu-shi	vegetables	Japanese honewort (Mitsuba)			－	Ge	2011-04-21	―	―	2011-04-23	ND	ND	ND
1960	Fukushima	Tamura-shi	vegetables	Japanese mustard spinach (komatsuna)			－	Ge	2011-04-21	―	―	2011-04-23	11	ND	ND
1961	Fukushima	Date-shi	vegetables	Peas			－	Ge	2011-04-21	―	―	2011-04-23	ND	ND	ND
1962	Fukushima	Date-shi	vegetables	Snap bean			－	Ge	2011-04-21	―	―	2011-04-23	ND	ND	ND
1963	Fukushima	Motomiya-shi	vegetables	Peas			－	Ge	2011-04-21	―	―	2011-04-23	ND	ND	ND
1964	Fukushima	Kori-machi	vegetables	Strawberry			－	Ge	2011-04-21	―	―	2011-04-23	ND	ND	7.6
1965	Fukushima	Kunimi-machi	vegetables	Asparagus			－	Ge	2011-04-21	―	―	2011-04-23	ND	ND	ND
1966	Fukushima	Kawamata-machi	vegetables	Brassica leafy vegetable (Kukitachina)			－	Ge	2011-04-21	―	―	2011-04-23	20	32	33
1967	Fukushima	Otama-mura	vegetables	Strawberry			－	Ge	2011-04-21	―	―	2011-04-23	ND	ND	ND
1968	Fukushima	Kagamiishi-machi	vegetables	Strawberry			－	Ge	2011-04-21	―	―	2011-04-23	ND	ND	ND
1969	Fukushima	Tenei-mura	vegetables	Garland chrysanthemum			－	Ge	2011-04-21	―	―	2011-04-23	22	ND	13
1970	Fukushima	Shimogo-machi	vegetables	Asparagus			－	Ge	2011-04-21	―	―	2011-04-23	ND	ND	ND
1971	Fukushima	Minamiaizu-machi	vegetables	Asparagus (purple)			－	Ge	2011-04-21	―	―	2011-04-23	ND	ND	ND
1972	Fukushima	Nishiaizu-machi	vegetables	Japanese mustard spinach (komatsuna)			－	Ge	2011-04-21	―	―	2011-04-23	4.9	ND	ND
1973	Fukushima	Bandai-machi	vegetables	Turnip			－	Ge	2011-04-21	―	―	2011-04-23	ND	ND	ND
1974	Fukushima	Aizumisato-machi	vegetables	Iceplant	Mesembryanthemum crystallinum		－	Ge	2011-04-21	―	―	2011-04-23	ND	ND	ND
1975	Fukushima	Nishigo-mura	vegetables	Spinach			－	Ge	2011-04-20	―	―	2011-04-23	6.2	ND	ND
1976	Fukushima	Izumizaki-mura	vegetables	Sanchu asian lettuce			－	Ge	2011-04-20	―	―	2011-04-23	ND	ND	ND
1977	Fukushima	Nakajima-mura	vegetables	Butterhead lettuce (Saradana)			－	Ge	2011-04-20	―	―	2011-04-23	ND	ND	ND
1978	Fukushima	Yabuki-machi	vegetables	Spinach			－	Ge	2011-04-20	―	―	2011-04-23	36	ND	ND
1979	Fukushima	Tanagura-machi	vegetables	Brassica leafy vegetable (Santousai)			－	Ge	2011-04-20	―	―	2011-04-23	ND	ND	ND
1980	Fukushima	Yamatsuri-machi	vegetables	Spinach			－	Ge	2011-04-20	―	―	2011-04-23	21	ND	ND
1981	Fukushima	Hanawa-machi	vegetables	Spinach			－	Ge	2011-04-20	―	―	2011-04-23	18	ND	ND
1982	Fukushima	Samegawa-mura	vegetables	Japanese mustard spinach (komatsuna)			－	Ge	2011-04-20	―	―	2011-04-23	6.3	ND	ND
1983	Fukushima	Ishikawa-machi	vegetables	Leaf lettuce			－	Ge	2011-04-21	―	―	2011-04-23	ND	ND	ND
1984	Fukushima	Tamakawa-mura	vegetables	Tomato			－	Ge	2011-04-21	―	―	2011-04-23	ND	ND	ND
1985	Fukushima	Hirata-mura	vegetables	Brassica leafy vegetable (Aburana)			－	Ge	2011-04-21	―	―	2011-04-23	ND	ND	ND
1986	Fukushima	Asakawa-machi	vegetables	Spinach			－	Ge	2011-04-20	―	―	2011-04-23	7.9	ND	ND
1987	Fukushima	Furudono-machi	vegetables	Hosta montana	Hosta montana		－	Ge	2011-04-21	―	―	2011-04-23	ND	ND	ND
1988	Fukushima	Miharu-machi	vegetables	Japanese mustard spinach (komatsuna)			－	Ge	2011-04-21	―	―	2011-04-23	ND	ND	ND
1989	Fukushima	Ono-machi	vegetables	Japanese mustard spinach (komatsuna)			－	Ge	2011-04-21	―	―	2011-04-23	22	15	24
1990	Fukushima	Shinchi-machi	vegetables	Tomato			－	Ge	2011-04-20	―	―	2011-04-23	6.7	ND	ND
1991	Fukushima	Iwaki-shi	fishery products	Olive flounder	Paralichthys olivaceus		－	Ge	2011-04-22	―	―	2011-04-23	9.2	44	38
1992	Ibaraki	Hitachinaka-shi	vegetables	Spinach			－	Ge	2011-04-23	―	―	2011-04-23	76	ND
1993	Ibaraki	Naka-shi	vegetables	Spinach			－	Ge	2011-04-23	―	―	2011-04-23	47	ND
1994	Ibaraki	Koga-shi	vegetables	Spinach			－	Ge	2011-04-23	―	―	2011-04-23	9	ND
1995	Niigata	Not known	vegetables	Spinach			post-market	Ge	2011-04-23	―	―	2011-04-24	ND	ND
1996	Niigata	Not known	vegetables	Japanese mustard spinach (komatsuna)			post-market	Ge	2011-04-23	―	―	2011-04-24	ND	ND
[truncated: 24,683 more rows]
