# Supplementary material for: Japanese Food Data Challenge the Claimed Link between Fukushima’s Releases and Recently Observed Thyroid Cancer Increase in Japan
Source: Sci Rep. 2017 Sep 6;7:10722. doi: 10.1038/s41598-017-10584-8 (PMC5587547; doi:10.1038/s41598-017-10584-8)
Supplement: Supplementary file 2 — Table S2 [file 41598_2017_10584_MOESM2_ESM.xlsx]

## Sheet: Sheet1
Categories of vegetarian foods
Above-ground vegetables	Algae	Below-ground vegetables	Fruits & berries	Mushrooms	Tea
Allium fistulosum L. var. caespitosum (Wakegi)	Agar weed	Asian ginseng	Apple	Akahatsu (mushroom)	Japanese green tea leaves, mixed with roasted rice
Aloe vera	Akamoku seaweed	Burdock	Apricot	Akayamadori (mushroom)	Japanese green tea leaves, powdered
Angelica keiskei (Ashitaba)	Analipus japonicus (Matsumo seaweed), dried	Carrot	Bitter melon	Apricot milkcap (mushroom)	Japanese green tea leaves, processed
Aralia cordata	Arame seaweed	Chinese yam	Blackcurrant, jam	Bearded tooth fungus	Japanese green tea leaves, unprocessed
Aralia elata (shoot)	Carageen moss, dried	Ginger	Blueberry	Branched oyster mushroom	Japanese green tea leaves, unrefined
Aronia	Hijiki seaweed	Japanese ginger (Myoga)	Blueberry, jam	Bunaharitake (mushroom)
Asparagus	Sea tangle	Japanese horseradish	Blueberry, sauce	Bunashimeji (mushroom)
Asparagus (purple)	Tosakanori seaweed	Japanese radish	Boysenberry	Caesar's mushroom
Asparagus (white)	Wakame seaweed	Japanese yam (Yamaimo)	Cherry	Chanterelle (mushroom)
Bamboo shoot	Wakame seaweed (holdfast)	Japanese yam (Yamatoimo)	Chinese lantern plant (fruit)	Chicken mushroom
Bamboo shoot (nemagaritake)	Wakame seaweed, boiled and salted	Konjac	Chocolate vine	Coral fungi
Bean sprouts (Black matpe)	Wakame seaweed, dried	Konjac (Amorphophallus konjac tubers)	Citrus fruit (Yuzu)	Enokitake (mushroom)
Bell pepper		Lotus root	Crimson glory vine	Fried chicken mushroom
Bottle gourd		Onion	Crimson glory vine, jam	Fujiirotakemodoki (mushroom)
Brassica leafy vegetable (Aburana)		Peanut	Fig	Garden giant (mushroom)
Brassica leafy vegetable (Asparana)		Potato	Ginkgo nut	Giant leucopax (mushroom)
Brassica leafy vegetable (Kakina)		Radish	Grape	Green russula (mushroom)
Brassica leafy vegetable (Kousaitai)		Rakkyo	Hardy kiwifruit (Sarunashi)	Grifola frondosa (mushroom)
Brassica leafy vegetable (Kukitachina)		Shallot	Horned melon	Gypsy mushroom
Brassica leafy vegetable (Nozawana)		Sweet potato	Japanese apricot	Hatsutake (mushroom)
Brassica leafy vegetable (Santousai)		Turnip	Japanese pear	Himarayahiratake (mushroom)
Brassica leafy vegetable (Shinobufuyuna)		Turnip (red)	Japanese persimmon	Honey mushroom
Brassica leafy vegetable (Touna)		Yacon	Japanese plum	Honshimeji (mushroom)
Brassica leafy vegetable (Tsubomina)			Kiwifruit	Horn-like pleurotus (mushroom)
Brassica leafy vegetable (Vitaminna)			Lemon	Jersey cow mushroom
Brassica leafy vegetable (Wasabina)			Loquat	Jew's ear fungus
Broad bean			Melon	Jew's ear fungus (mushroom)
Broccoli			Mulberry	Karasutake (mushroom)
Broccoli (stem)			Mulberry tea leaves, unprocessed	Koutake (mushroom)
Butterhead lettuce (Saradana)			Nectarine	Kurifuusentake (Niseaburashimeji) (mushroom)
Cabbage			Oriental pickling melon	Matsutake (mushroom)
Cabbage (Green ball)			Pawpaw	Mureoofusentake (mushroom)
Cauliflower			Peach	Mushroom
Celery			Pear	Oomomitake (mushroom)
Cherry tomato			Plum	Otsugatake (mushroom)
Chicory			Pomegranate	Oyster mushroom
Chille pepper			Prune	Oyster mushroom (Usuhiratake)
Chinese cabbage			Raspberry	Pholiota nameko (mushroom)
Chinese chive			Raspberry, jam	Pleurotus eryngii (mushroom)
Chives			Rhubarb	Purplish waxgill (mushroom)
Chrysanthemum (edible parts (petal))			Sour citrus fruit (Kabosu)	Shakashimeji (Senbonshimeji) (mushroom)
Cucumber			Sour citrus fruit (Sudachi)	Shiitake
Eggplant			Sour citrus fruit (unripened-Yuzu)	Shiitake, dried
Elatostema umbellatum var. majus (Uwabamisou)			Strawberry	Tamarack jack (mushroom)
Eleutherococcus sciadophylloides (Koshiabura) (shoot)			Watermelon	Tonbimaitake (mushroom)
Eruca sativa (Rocket)				Urabenihoteishimeji (mushroom)
Garden huckleberry				Uzuhatsu (mushroom)
Garland chrysanthemum
Garlic
Giant butterbur
Green onion
Green pea
Green pepper
Hosta montana
Iceplant
Indian spinach
Italian parsley
Japanese butterbur scape
Japanese ginger (Myoga) (stem)
Japanese honewort (Mitsuba)
Japanese horseradish (leaf)
Japanese mustard spinach (komatsuna)
Japanese parsley
Japanese radish (leaf)
Japanese royal fern
Laportea macrostachya (Miyamairakusa)
Leaf lettuce
Leaf lettuce (red)
Lettuce
Manchurian wild rice (shoot)
Mesclun greens
Mulukhiya
Mustard green
Okra
Ostrich fern
Parasenecio delphiniifolius (Momijigasa)
Parsley
Peas
Perilla (green leaf)
Perilla (red leaf)
Perilla (seed)
Potherb mustard (Mizuna)
Pteridium aquilinum
Pumpkin
Pumpkin (for processing)
Qing-geng-cai
Rapeseed (bud)
Saltwort
Sanchu asian lettuce
Satsuma mandarin
Snap bean
Soybean (immature)
Spinach
Spring onion (not forming bulb)
Spring star
String bean
Sunflower (seed)
Sweet corn
Sweet pepper
Taro
Taro (stem)
Tomato
Tomato (for processing)
Victory onion
Water spinach
Water-shield
White gourd
Yacon (leaf)
Zucchini
