# Supplementary material for: Japanese Food Data Challenge the Claimed Link between Fukushima’s Releases and Recently Observed Thyroid Cancer Increase in Japan
Source: Sci Rep. 2017 Sep 6;7:10722. doi: 10.1038/s41598-017-10584-8 (PMC5587547; doi:10.1038/s41598-017-10584-8)
Supplement: Supplementary file 3 — Table S3 [file 41598_2017_10584_MOESM3_ESM.xlsx]

## Sheet: Sheet1
		Age	Infant	1～6	7～14	15～19	20～29	30～39	40～49	50～59	60～69	70～
No monitoring scenario	Total	Ingested 131I activity through tap water		896.301	1369.08	2245.21	2493.79	3250.32	3672.91	3862.87	3526.11	3020.5	[Bq]
		Ingested 131I activity through solid foods	25797.8	26804	42411.8	41085.5	39462.6	43156.3	43469.3	49396.9	55459.7	50080.9	[Bq]
		Total ingested 131I activity		27700.3	43780.9	43330.7	41956.4	46406.6	47142.2	53259.7	58985.8	53101.4	[Bq]
		Activity to Dose (full body) conversion factor	4.8e-07	1.8e-07	5.2e-08	3.4e-08	2.2e-08	2.2e-08	2.2e-08	2.2e-08	2.2e-08	2.2e-08	[Sv/Bq]
		Full body dose	0.0123829	0.00482472	0.00220542	0.00139691	0.000868178	0.000949439	0.000956324	0.00108673	0.00122011	0.00110178	[Sv]
		Activity to Dose (thyroid) conversion factor	3.7e-06	3.6e-06	2.1e-06	6.8e-07	4.3e-07	4.3e-07	4.3e-07	4.3e-07	4.3e-07	4.3e-07	[Sv/Bq]
		Dose to thyroid	0.0954518	0.0964944	0.0890649	0.0279381	0.0169689	0.0185572	0.0186918	0.0212407	0.0238477	0.0215348	[Sv]
	Males	Ingested 131I activity through tap water		867.691	1441.3	2578.21	2810.85	3611.47	4253.56	4405.99	4038.28	3406.98	[Bq]
		Ingested 131I activity through solid foods	25797.8	27246.2	43131.2	44065.6	40906.6	46751.1	44340.8	50003.6	56205.3	51518.6	[Bq]
		Total ingested 131I activity		28113.9	44572.5	46643.8	43717.4	50362.5	48594.4	54409.6	60243.6	54925.5	[Bq]
		Activity to Dose (full body) conversion factor	4.8e-07	1.8e-07	5.2e-08	3.4e-08	2.2e-08	2.2e-08	2.2e-08	2.2e-08	2.2e-08	2.2e-08	[Sv/Bq]
		Full body dose	0.0123829	0.0050605	0.00231777	0.00158589	0.000961784	0.00110798	0.00106908	0.00119701	0.00132536	0.00120836	[Sv]
		Activity to Dose (thyroid) conversion factor	3.7e-06	3.6e-06	2.1e-06	6.8e-07	4.3e-07	4.3e-07	4.3e-07	4.3e-07	4.3e-07	4.3e-07	[Sv/Bq]
		Dose to thyroid	0.0954518	0.0980864	0.0905755	0.0299646	0.0175898	0.020103	0.0190665	0.0215015	0.0241683	0.022153	[Sv]
	Females	Ingested 131I activity through tap water		926.318	1298.25	1897.19	2233.48	2937.95	3147.61	3359.6	3092.26	2742.37	[Bq]
		Ingested 131I activity through solid foods	25797.8	26348.7	41679.7	37954.7	38272.3	40058.4	42688.6	48834.1	54834.1	49042	[Bq]
		Total ingested 131I activity		27275	42978	39851.9	40505.8	42996.3	45836.2	52193.7	57926.4	51784.4	[Bq]
		Activity to Dose (full body) conversion factor	4.8e-07	1.8e-07	5.2e-08	3.4e-08	2.2e-08	2.2e-08	2.2e-08	2.2e-08	2.2e-08	2.2e-08	[Sv/Bq]
		Full body dose	0.0123829	0.0049095	0.00223485	0.00135497	0.000891127	0.000945919	0.0010084	0.00114826	0.00127438	0.00113926	[Sv]
		Activity to Dose (thyroid) conversion factor	3.7e-06	3.6e-06	2.1e-06	6.8e-07	4.3e-07	4.3e-07	4.3e-07	4.3e-07	4.3e-07	4.3e-07	[Sv/Bq]
		Dose to thyroid	0.0954518	0.0948553	0.0875274	0.0258092	0.0164571	0.0184884	0.0183561	0.0209987	0.0235787	0.0210881	[Sv]
		Age	Infant	1～6	7～14	15～19	20～29	30～39	40～49	50～59	60～69	70～
Worst case scenario	Total	Ingested 131I activity through tap water		896.301	1369.08	2245.21	2493.79	3250.32	3672.91	3862.87	3526.11	3020.5	[Bq]
		Ingested 131I activity through solid foods	10972.8	10170.7	16166.2	15838.4	15249.4	16664.7	16882.3	19403.3	21850.3	19631	[Bq]
		Total ingested 131I activity		11067	17535.3	18083.6	17743.1	19915	20555.2	23266.2	25376.4	22651.5	[Bq]
		Activity to Dose (full body) conversion factor	4.8e-07	1.8e-07	5.2e-08	3.4e-08	2.2e-08	2.2e-08	2.2e-08	2.2e-08	2.2e-08	2.2e-08	[Sv/Bq]
		Full body dose	0.00526693	0.00183072	0.000840643	0.000538505	0.000335486	0.000366624	0.00037141	0.000426873	0.000480706	0.000431881	[Sv]
		Activity to Dose (thyroid) conversion factor	3.7e-06	3.6e-06	2.1e-06	6.8e-07	4.3e-07	4.3e-07	4.3e-07	4.3e-07	4.3e-07	4.3e-07	[Sv/Bq]
		Dose to thyroid	0.0405993	0.0366144	0.033949	0.0107701	0.00655722	0.00716583	0.00725937	0.00834342	0.00939561	0.00844132	[Sv]
	Males	Ingested 131I activity through tap water		867.691	1441.3	2578.21	2810.85	3611.47	4253.56	4405.99	4038.28	3406.98	[Bq]
		Ingested 131I activity through solid foods	10972.8	10334.9	16457.2	16929.3	15773.4	18190.2	17428.4	19840.4	22374.7	20388.3	[Bq]
		Total ingested 131I activity		11202.6	17898.5	19507.6	18584.3	21801.7	21682	24246.4	26413	23795.3	[Bq]
		Activity to Dose (full body) conversion factor	4.8e-07	1.8e-07	5.2e-08	3.4e-08	2.2e-08	2.2e-08	2.2e-08	2.2e-08	2.2e-08	2.2e-08	[Sv/Bq]
		Full body dose	0.00526693	0.00186028	0.000855773	0.000575598	0.000347015	0.000400185	0.000383425	0.00043649	0.000492243	0.000448542	[Sv]
		Activity to Dose (thyroid) conversion factor	3.7e-06	3.6e-06	2.1e-06	6.8e-07	4.3e-07	4.3e-07	4.3e-07	4.3e-07	4.3e-07	4.3e-07	[Sv/Bq]
		Dose to thyroid	0.0405993	0.0372057	0.0345601	0.011512	0.00678256	0.0078218	0.00749422	0.00853139	0.00962112	0.00876696	[Sv]
	Females	Ingested 131I activity through tap water		926.318	1298.25	1897.19	2233.48	2937.95	3147.61	3359.6	3092.26	2742.37	[Bq]
		Incorporated activity through solid foods	10972.8	10004	15868.5	14694.9	14818.1	15350	16392.2	18995.8	21408.5	19084.1	[Bq]
		Sum		10930.3	17166.8	16592.1	17051.6	18288	19539.8	22355.4	24500.8	21826.4	[Bq]
		Activity to Dose (full body) conversion factor	4.8e-07	1.8e-07	5.2e-08	3.4e-08	2.2e-08	2.2e-08	2.2e-08	2.2e-08	2.2e-08	2.2e-08	[Sv/Bq]
		Full body dose	0.00526693	0.00196745	0.000892673	0.000564131	0.000375136	0.000402335	0.000429875	0.000491819	0.000539017	0.000480181	[Sv]
		Activity to Dose (thyroid) conversion factor	3.7e-06	3.6e-06	2.1e-06	6.8e-07	4.3e-07	4.3e-07	4.3e-07	4.3e-07	4.3e-07	4.3e-07	[Sv/Bq]
		Dose to thyroid	0.0405993	0.0360143	0.0333239	0.00999252	0.0063718	0.00786382	0.00704863	0.00816819	0.00920565	0.00820614	[Sv]
